# Supplementary material for: Diisopropyl [(4-meth­oxy­benzamido)(p-tol­yl)meth­yl]phospho­nate
Source: Acta Crystallogr Sect E Struct Rep Online. 2014 Mar 12;70(Pt 4):o428. doi: 10.1107/S1600536814004413 (PMC3998593; doi:10.1107/S1600536814004413)
Supplement: Supplementary file 1 [file e-70-0o428-sup1.cif]

##############################################################################
#                                                                            #
# This CIF contains the data in a paper accepted for publication in          #
# Acta Crystallographica Section E. It conforms to the requirements of       #
# Notes for Authors for Acta Crystallographica Section E, and has been       #
# peer reviewed under the auspices of the IUCr Commission on Journals.       #
#                                                                            #
# Full details of the Crystallographic Information File format               #
# are given in the paper "The Crystallographic Information File (CIF):       #
# a New Standard Archive File for Crystallography" by S. R. Hall, F. H.      #
# Allen and I. D. Brown [Acta Cryst. (1991), A47, 655-685].                  #
#                                                                            #
# The current version of the core CIF dictionary is obtainable from          #
# ftp://ftp.iucr.org/pub/cif_core.dic.                                       #
#                                                                            #
# Software is freely available for graphical display of the structure(s)     #
# in this CIF. For information consult the CIF software page                 #
# http://www.iucr.org/resources/cif/software.                                #
#                                                                            #
# This file may be used for bona fide research purposes within the           #
# scientific community so long as proper attribution is given to the journal # 
# article from which it was obtained.                                        #
#                                                                            #
##############################################################################
data_I
_audit_creation_method     SHELXL-97
_journal_date_recd_electronic     2014-02-11
_journal_date_accepted     2014-02-26
_journal_name_full     'Acta Crystallographica, Section E'
_journal_year     2014
_journal_volume     70
_journal_issue      4
_journal_page_first     o428
_journal_page_last     o428
_journal_paper_category     QO
_journal_paper_doi     10.1107/S1600536814004413
_journal_coeditor_code     LH5691
_publ_contact_author_name     'Fang, Hua'
_publ_contact_author_address
;
The Third Institute of Oceanography of the State Oceanic Administration
Xiamen 361005
People's Republic of China
;
_publ_contact_author_email     hfang@tio.org.cn
_publ_contact_author_fax     '86-592-2190818'
_publ_contact_author_phone     '86-592-2190207'
_publ_section_title
;
Diisopropyl [(4-methoxybenzamido)(<i>p</i>-tolyl)methyl]phosphonate
;
loop_
    _publ_author_name
    _publ_author_address
    'Fang, Hua'
;
The Third Institute of Oceanography of the State Oceanic Administration
Xiamen 361005
People's Republic of China
;
    'Wang, Guang-Qin'
;
The Third Institute of Oceanography of the State Oceanic Administration
Xiamen 361005
People's Republic of China
;
    'Chen, Wei-Zhu'
;
The Third Institute of Oceanography of the State Oceanic Administration
Xiamen 361005
People's Republic of China
;
    'Yi, Rui-Zao'
;
The Third Institute of Oceanography of the State Oceanic Administration
Xiamen 361005
People's Republic of China
;
    'Hong, Zhuan'
;
The Third Institute of Oceanography of the State Oceanic Administration
Xiamen 361005
People's Republic of China
;
_database_code_depnum_ccdc_archive     'CCDC 988872'
_chemical_name_systematic
;
Diisopropyl [(4-methoxybenzamido)(<i>p</i>-tolyl)methyl]phosphonate
;
_chemical_name_common     ?
_chemical_formula_moiety     'C22 H30 N O5 P'
_chemical_formula_sum     'C22 H30 N O5 P'
_chemical_formula_iupac     'C22 H30 N O5 P'
_chemical_formula_weight     419.44
_chemical_melting_point     ?
_symmetry_cell_setting     triclinic
_symmetry_space_group_name_H-M     'P -1'
_symmetry_space_group_name_Hall     '-P 1'
loop_
    _symmetry_equiv_pos_as_xyz
    'x, y, z'
    '-x, -y, -z'
_cell_length_a     12.4900(7)
_cell_length_b     14.0338(8)
_cell_length_c     14.5693(9)
_cell_angle_alpha     73.389(5)
_cell_angle_beta     76.324(5)
_cell_angle_gamma     78.609(5)
_cell_volume     2354.5(2)
_cell_formula_units_Z     4
_cell_measurement_reflns_used     1986
_cell_measurement_theta_min     1.28
_cell_measurement_theta_max     27.07
_cell_measurement_temperature     293(2)
_exptl_crystal_description     block
_exptl_crystal_colour     colorless
_exptl_crystal_size_max     0.44
_exptl_crystal_size_mid     0.32
_exptl_crystal_size_min     0.18
_exptl_crystal_density_diffrn     1.183
_exptl_crystal_density_meas     ?
_exptl_crystal_density_method     'not measured'
_exptl_crystal_F_000     896
_exptl_absorpt_coefficient_mu     0.147
_exptl_absorpt_correction_type     multi-scan
_exptl_absorpt_process_details     '(SADABS; Bruker, 2001)'
_exptl_absorpt_correction_T_min     0.9382
_exptl_absorpt_correction_T_max     0.9741
_exptl_special_details
;
;
_diffrn_ambient_temperature     293(2)
_diffrn_radiation_type     MoK\a
_diffrn_radiation_wavelength     0.71073
_diffrn_radiation_source     'fine-focus sealed tube'
_diffrn_radiation_monochromator     graphite
_diffrn_measurement_device_type     'Bruker APEX CCD'
_diffrn_measurement_method     '\f and \w scans'
_diffrn_detector_area_resol_mean     ?
_diffrn_reflns_number     17787
_diffrn_reflns_av_R_equivalents     0.0477
_diffrn_reflns_av_sigmaI/netI     0.0529
_diffrn_reflns_theta_min     3.13
_diffrn_reflns_theta_max     25.00
_diffrn_reflns_theta_full     25.00
_diffrn_measured_fraction_theta_max     0.961
_diffrn_measured_fraction_theta_full     0.961
_diffrn_reflns_limit_h_min     -14
_diffrn_reflns_limit_h_max     14
_diffrn_reflns_limit_k_min     -16
_diffrn_reflns_limit_k_max     16
_diffrn_reflns_limit_l_min     -16
_diffrn_reflns_limit_l_max     17
_diffrn_standards_number     0
_diffrn_standards_interval_count     .
_diffrn_standards_interval_time     .
_diffrn_standards_decay_%     ?
_refine_special_details
;
Refinement of <i>F</i>^2^ against ALL reflections. The weighted <i>R</i>-factor
<i>wR</i> and goodness of fit <i>S</i> are based on <i>F</i>^2^, conventional
<i>R</i>-factors <i>R</i> are based on <i>F</i>, with <i>F</i> set to zero for
negative <i>F</i>^2^. The threshold expression of <i>F</i>^2^ >
\s(<i>F</i>^2^) is used only for calculating <i>R</i>-factors(gt) <i>etc</i>.
and is not relevant to the choice of reflections for refinement.
<i>R</i>-factors based on <i>F</i>^2^ are statistically about twice as large
as those based on <i>F</i>, and <i>R</i>- factors based on ALL data will be
even larger.
;
_reflns_number_total     7970
_reflns_number_gt     4850
_reflns_threshold_expression     I>2\s(I)
_refine_ls_structure_factor_coef     Fsqd
_refine_ls_matrix_type     full
_refine_ls_R_factor_all     0.1112
_refine_ls_R_factor_gt     0.0666
_refine_ls_wR_factor_gt     0.1875
_refine_ls_wR_factor_ref     0.2372
_refine_ls_goodness_of_fit_ref     1.077
_refine_ls_restrained_S_all     1.077
_refine_ls_number_reflns     7970
_refine_ls_number_parameters     523
_refine_ls_number_restraints     0
_refine_ls_hydrogen_treatment     constr
_refine_ls_weighting_scheme     calc
_refine_ls_weighting_details
         'calc w=1/[\s^2^(Fo^2^)+(0.1456P)^2^+0.0000P] where P=(Fo^2^+2Fc^2^)/3'
_atom_sites_solution_hydrogens     geom
_atom_sites_solution_primary     direct
_atom_sites_solution_secondary     difmap
_refine_ls_shift/su_max     0.000
_refine_ls_shift/su_mean     0.000
_refine_diff_density_max     0.367
_refine_diff_density_min     -0.243
_refine_ls_extinction_method     none
_refine_ls_extinction_coef     ?
loop_
    _atom_type_symbol
    _atom_type_description
    _atom_type_scat_dispersion_real
    _atom_type_scat_dispersion_imag
    _atom_type_scat_source
    'C' 'C' 0.0033 0.0000
                         'International Tables Vol C Tables 4.2.6.8 and 6.1.1.4'
    'H' 'H' 0.0000 0.0000
                         'International Tables Vol C Tables 4.2.6.8 and 6.1.1.4'
    'O' 'O' 0.0106 0.0000
                         'International Tables Vol C Tables 4.2.6.8 and 6.1.1.4'
    'P' 'P' 0.1023 0.0000
                         'International Tables Vol C Tables 4.2.6.8 and 6.1.1.4'
    'N' 'N' 0.0061 0.0000
                         'International Tables Vol C Tables 4.2.6.8 and 6.1.1.4'
_computing_data_collection     'SMART (Bruker, 2001)'
_computing_cell_refinement     'SAINT (Bruker, 2001)'
_computing_data_reduction     'SAINT (Bruker, 2001)'
_computing_structure_solution     'SHELXS97 (Sheldrick, 2008)'
_computing_structure_refinement     'SHELXL97 (Sheldrick, 2008)'
_computing_molecular_graphics     'PLATON (Spek, 2009)'
_computing_publication_material     'SHELXL97 (Sheldrick, 2008)'
loop_
    _atom_site_type_symbol
    _atom_site_label
    _atom_site_fract_x
    _atom_site_fract_y
    _atom_site_fract_z
    _atom_site_U_iso_or_equiv
    _atom_site_adp_type
    _atom_site_calc_flag
    _atom_site_refinement_flags
    _atom_site_occupancy
    _atom_site_symmetry_multiplicity
    _atom_site_disorder_assembly
    _atom_site_disorder_group
    P P1 0.57811(7) 0.44284(7) 0.16751(6) 0.0520(3) Uani d . 1 1 . .
    N N1 0.6169(2) 0.6091(2) 0.0288(2) 0.0516(7) Uani d . 1 1 . .
    H H1A 0.5685 0.6027 -0.0015 0.062 Uiso calc R 1 1 . .
    C C1 0.6337(3) 0.7016(3) 0.0261(3) 0.0638(10) Uani d . 1 1 . .
    O O1 0.7087(3) 0.7155(2) 0.0598(3) 0.1190(14) Uani d . 1 1 . .
    O O2 0.49931(17) 0.41867(18) 0.11966(17) 0.0571(6) Uani d . 1 1 . .
    C C2 0.5546(3) 0.7864(2) -0.0178(3) 0.0582(9) Uani d . 1 1 . .
    P P2 0.14534(7) 0.06980(7) 0.34174(7) 0.0566(3) Uani d . 1 1 . .
    N N2 0.1934(2) -0.0972(2) 0.4752(2) 0.0547(7) Uani d . 1 1 . .
    H H2A 0.1239 -0.0969 0.5007 0.066 Uiso calc R 1 1 . .
    O O3 0.52694(19) 0.5103(2) 0.2420(2) 0.0708(7) Uani d . 1 1 . .
    C C3 0.5913(4) 0.8747(3) -0.0739(4) 0.0982(16) Uani d . 1 1 . .
    H H3A 0.6668 0.8799 -0.0872 0.118 Uiso calc R 1 1 . .
    O O4 0.6468(2) 0.35073(19) 0.22714(18) 0.0659(7) Uani d . 1 1 . .
    C C4 0.5166(6) 0.9569(4) -0.1114(5) 0.1155(19) Uani d . 1 1 . .
    H H4A 0.5432 1.0156 -0.1505 0.139 Uiso calc R 1 1 . .
    O O5 0.98353(19) 0.2768(2) -0.1426(2) 0.0767(8) Uani d . 1 1 . .
    C C5 0.4038(5) 0.9519(4) -0.0909(4) 0.0962(15) Uani d . 1 1 . .
    C C6 0.3690(4) 0.8631(4) -0.0355(4) 0.0823(12) Uani d . 1 1 . .
    H H6A 0.2934 0.8580 -0.0219 0.099 Uiso calc R 1 1 . .
    O O6 0.3615(2) -0.1907(2) 0.4513(3) 0.0923(10) Uani d . 1 1 . .
    C C7 0.4419(3) 0.7802(3) 0.0013(3) 0.0644(10) Uani d . 1 1 . .
    H H7A 0.4151 0.7208 0.0385 0.077 Uiso calc R 1 1 . .
    O O7 0.02795(18) 0.08346(19) 0.38750(19) 0.0636(7) Uani d . 1 1 . .
    C C8 0.6792(3) 0.5189(2) 0.0822(3) 0.0517(8) Uani d . 1 1 . .
    H H8A 0.7198 0.5406 0.1208 0.062 Uiso calc R 1 1 . .
    O O8 0.1754(2) 0.0138(3) 0.2580(2) 0.0911(10) Uani d . 1 1 . .
    C C9 0.7636(2) 0.4594(2) 0.0191(2) 0.0462(7) Uani d . 1 1 . .
    O O9 0.2008(2) 0.1666(2) 0.2895(2) 0.0786(8) Uani d . 1 1 . .
    C C10 0.7348(3) 0.4320(3) -0.0546(3) 0.0550(9) Uani d . 1 1 . .
    H H10A 0.6639 0.4541 -0.0690 0.066 Uiso calc R 1 1 . .
    O O10 0.2849(2) 0.2332(3) 0.6678(2) 0.0842(9) Uani d . 1 1 . .
    C C11 0.8103(3) 0.3722(3) -0.1069(3) 0.0651(10) Uani d . 1 1 . .
    H H11A 0.7896 0.3544 -0.1564 0.078 Uiso calc R 1 1 . .
    C C12 0.9168(2) 0.3378(3) -0.0877(3) 0.0550(9) Uani d . 1 1 . .
    C C13 0.9486(3) 0.3677(3) -0.0166(3) 0.0632(10) Uani d . 1 1 . .
    H H13A 1.0201 0.3474 -0.0035 0.076 Uiso calc R 1 1 . .
    C C14 0.8705(3) 0.4291(3) 0.0351(3) 0.0618(9) Uani d . 1 1 . .
    H H14A 0.8918 0.4503 0.0823 0.074 Uiso calc R 1 1 . .
    C C15 0.4143(3) 0.5126(4) 0.2970(3) 0.0760(12) Uani d . 1 1 . .
    H H15A 0.3680 0.4918 0.2625 0.091 Uiso calc R 1 1 . .
    C C16 0.3747(5) 0.6195(5) 0.2997(5) 0.1170(19) Uani d . 1 1 . .
    H H16A 0.3785 0.6609 0.2343 0.176 Uiso calc R 1 1 . .
    H H16B 0.4209 0.6407 0.3320 0.176 Uiso calc R 1 1 . .
    H H16C 0.2992 0.6255 0.3345 0.176 Uiso calc R 1 1 . .
    C C17 0.4119(6) 0.4438(6) 0.3946(5) 0.140(2) Uani d . 1 1 . .
    H H17A 0.4374 0.3763 0.3885 0.210 Uiso calc R 1 1 . .
    H H17B 0.3371 0.4478 0.4314 0.210 Uiso calc R 1 1 . .
    H H17C 0.4595 0.4622 0.4277 0.210 Uiso calc R 1 1 . .
    C C18 0.6608(3) 0.2496(3) 0.2166(3) 0.0709(11) Uani d . 1 1 . .
    H H18A 0.6488 0.2520 0.1518 0.085 Uiso calc R 1 1 . .
    C C19 0.5788(5) 0.1938(4) 0.2909(5) 0.124(2) Uani d . 1 1 . .
    H H19A 0.5052 0.2252 0.2818 0.186 Uiso calc R 1 1 . .
    H H19B 0.5880 0.1937 0.3545 0.186 Uiso calc R 1 1 . .
    H H19C 0.5895 0.1260 0.2852 0.186 Uiso calc R 1 1 . .
    C C20 0.7770(4) 0.2024(4) 0.2251(5) 0.122(2) Uani d . 1 1 . .
    H H20A 0.8281 0.2407 0.1749 0.183 Uiso calc R 1 1 . .
    H H20B 0.7879 0.1350 0.2180 0.183 Uiso calc R 1 1 . .
    H H20C 0.7898 0.2011 0.2879 0.183 Uiso calc R 1 1 . .
    C C21 1.0901(3) 0.2388(5) -0.1218(4) 0.1077(18) Uani d . 1 1 . .
    H H21A 1.1288 0.1967 -0.1643 0.162 Uiso calc R 1 1 . .
    H H21B 1.0837 0.2002 -0.0552 0.162 Uiso calc R 1 1 . .
    H H21C 1.1306 0.2935 -0.1316 0.162 Uiso calc R 1 1 . .
    C C22 0.3224(6) 1.0398(4) -0.1290(6) 0.149(3) Uani d . 1 1 . .
    H H22A 0.2484 1.0225 -0.1067 0.224 Uiso calc R 1 1 . .
    H H22B 0.3392 1.0574 -0.1991 0.224 Uiso calc R 1 1 . .
    H H22C 0.3276 1.0959 -0.1057 0.224 Uiso calc R 1 1 . .
    C C32 0.1632(3) 0.0901(3) 0.5589(3) 0.0721(12) Uani d . 1 1 . .
    H H32A 0.0931 0.0731 0.5649 0.086 Uiso calc R 1 1 . .
    C C24 0.2062(3) -0.2782(3) 0.5246(3) 0.0597(9) Uani d . 1 1 . .
    C C34 0.2810(3) 0.1747(3) 0.6079(3) 0.0624(9) Uani d . 1 1 . .
    C C35 0.3702(3) 0.1407(3) 0.5440(3) 0.0639(10) Uani d . 1 1 . .
    H H35A 0.4406 0.1568 0.5386 0.077 Uiso calc R 1 1 . .
    C C33 0.1773(3) 0.1485(4) 0.6153(3) 0.0782(13) Uani d . 1 1 . .
    H H33A 0.1167 0.1706 0.6588 0.094 Uiso calc R 1 1 . .
    C C29 0.1018(3) -0.2839(3) 0.5090(3) 0.0752(11) Uani d . 1 1 . .
    H H29A 0.0624 -0.2278 0.4735 0.090 Uiso calc R 1 1 . .
    C C25 0.2597(4) -0.3628(4) 0.5797(4) 0.0933(15) Uani d . 1 1 . .
    H H25A 0.3296 -0.3608 0.5905 0.112 Uiso calc R 1 1 . .
    C C27 0.1138(6) -0.4590(4) 0.6033(4) 0.1123(19) Uani d . 1 1 . .
    C C40 0.1482(4) 0.2670(3) 0.2820(4) 0.0864(13) Uani d . 1 1 . .
    H H40A 0.0876 0.2683 0.3386 0.104 Uiso calc R 1 1 . .
    C C28 0.0569(5) -0.3729(4) 0.5465(5) 0.1047(17) Uani d . 1 1 . .
    H H28A -0.0118 -0.3765 0.5342 0.126 Uiso calc R 1 1 . .
    C C43 0.3887(4) 0.2620(4) 0.6653(4) 0.0995(16) Uani d . 1 1 . .
    H H43A 0.3788 0.3025 0.7107 0.149 Uiso calc R 1 1 . .
    H H43B 0.4163 0.3000 0.6007 0.149 Uiso calc R 1 1 . .
    H H43C 0.4410 0.2031 0.6830 0.149 Uiso calc R 1 1 . .
    C C42 0.2333(6) 0.3271(5) 0.2858(7) 0.152(3) Uani d . 1 1 . .
    H H42A 0.2601 0.2996 0.3459 0.229 Uiso calc R 1 1 . .
    H H42B 0.2000 0.3956 0.2821 0.229 Uiso calc R 1 1 . .
    H H42C 0.2943 0.3247 0.2318 0.229 Uiso calc R 1 1 . .
    C C26 0.2137(7) -0.4490(4) 0.6187(4) 0.116(2) Uani d . 1 1 . .
    H H26A 0.2521 -0.5032 0.6574 0.139 Uiso calc R 1 1 . .
    C C37 0.1099(4) -0.0422(4) 0.2348(4) 0.1015(17) Uani d . 1 1 . .
    H H37A 0.0467 -0.0566 0.2888 0.122 Uiso calc R 1 1 . .
    C C38 0.1784(9) -0.1388(5) 0.2208(6) 0.193(4) Uani d . 1 1 . .
    H H38A 0.2058 -0.1746 0.2793 0.289 Uiso calc R 1 1 . .
    H H38B 0.2399 -0.1251 0.1675 0.289 Uiso calc R 1 1 . .
    H H38C 0.1334 -0.1789 0.2066 0.289 Uiso calc R 1 1 . .
    C C41 0.1017(7) 0.3054(6) 0.1941(6) 0.166(3) Uani d . 1 1 . .
    H H41A 0.0466 0.2654 0.1962 0.248 Uiso calc R 1 1 . .
    H H41B 0.1598 0.3025 0.1382 0.248 Uiso calc R 1 1 . .
    H H41C 0.0678 0.3738 0.1899 0.248 Uiso calc R 1 1 . .
    C C44 0.0581(8) -0.5530(5) 0.6473(6) 0.179(4) Uani d . 1 1 . .
    H H44A 0.1063 -0.6044 0.6835 0.269 Uiso calc R 1 1 . .
    H H44B 0.0434 -0.5760 0.5960 0.269 Uiso calc R 1 1 . .
    H H44C -0.0107 -0.5380 0.6901 0.269 Uiso calc R 1 1 . .
    C C39 0.0687(9) 0.0138(8) 0.1473(8) 0.202(4) Uani d . 1 1 . .
    H H39A 0.0215 0.0737 0.1588 0.304 Uiso calc R 1 1 . .
    H H39B 0.0270 -0.0267 0.1298 0.304 Uiso calc R 1 1 . .
    H H39C 0.1303 0.0315 0.0952 0.304 Uiso calc R 1 1 . .
    C C30 0.2356(2) -0.0021(3) 0.4265(3) 0.0536(8) Uani d . 1 1 . .
    H H30A 0.3088 -0.0178 0.3871 0.064 Uiso calc R 1 1 . .
    C C31 0.2520(3) 0.0561(3) 0.4933(2) 0.0523(8) Uani d . 1 1 . .
    C C23 0.2607(3) -0.1856(3) 0.4811(3) 0.0603(9) Uani d . 1 1 . .
    C C36 0.3538(3) 0.0825(3) 0.4882(3) 0.0624(10) Uani d . 1 1 . .
    H H36A 0.4146 0.0600 0.4451 0.075 Uiso calc R 1 1 . .
loop_
    _atom_site_aniso_label
    _atom_site_aniso_U_11
    _atom_site_aniso_U_22
    _atom_site_aniso_U_33
    _atom_site_aniso_U_12
    _atom_site_aniso_U_13
    _atom_site_aniso_U_23
    P1 0.0486(5) 0.0586(6) 0.0503(5) 0.0021(4) -0.0198(4) -0.0141(4)
    N1 0.0504(15) 0.0487(16) 0.0650(17) -0.0026(12) -0.0260(13) -0.0193(14)
    C1 0.061(2) 0.048(2) 0.087(3) -0.0059(17) -0.026(2) -0.0163(19)
    O1 0.105(2) 0.080(2) 0.213(4) -0.0052(18) -0.099(3) -0.049(2)
    O2 0.0510(12) 0.0623(15) 0.0600(14) -0.0056(11) -0.0191(11) -0.0131(12)
    C2 0.065(2) 0.0392(19) 0.072(2) 0.0051(16) -0.0234(18) -0.0160(18)
    P2 0.0508(5) 0.0632(6) 0.0555(6) -0.0126(4) -0.0074(4) -0.0133(5)
    N2 0.0352(13) 0.0492(16) 0.0709(18) 0.0023(12) -0.0046(12) -0.0112(14)
    O3 0.0563(14) 0.0921(19) 0.0739(17) -0.0027(13) -0.0116(12) -0.0423(15)
    C3 0.090(3) 0.058(3) 0.132(4) -0.014(2) -0.017(3) -0.003(3)
    O4 0.0776(16) 0.0635(17) 0.0567(15) 0.0014(13) -0.0327(12) -0.0068(13)
    C4 0.149(5) 0.052(3) 0.131(5) -0.023(3) -0.027(4) 0.006(3)
    O5 0.0500(14) 0.098(2) 0.0844(19) 0.0083(13) -0.0195(13) -0.0336(17)
    C5 0.129(4) 0.064(3) 0.090(3) 0.017(3) -0.038(3) -0.018(3)
    C6 0.075(3) 0.079(3) 0.091(3) 0.017(2) -0.032(2) -0.024(3)
    O6 0.0475(15) 0.089(2) 0.137(3) 0.0119(14) -0.0110(16) -0.044(2)
    C7 0.064(2) 0.058(2) 0.069(2) 0.0051(18) -0.0203(18) -0.0152(19)
    O7 0.0480(13) 0.0694(16) 0.0711(16) -0.0115(11) -0.0142(11) -0.0093(13)
    C8 0.0491(18) 0.0483(19) 0.064(2) -0.0021(15) -0.0311(16) -0.0108(17)
    O8 0.0774(18) 0.127(3) 0.086(2) -0.0213(18) -0.0065(16) -0.055(2)
    C9 0.0367(15) 0.0476(18) 0.0548(19) -0.0049(13) -0.0165(13) -0.0079(15)
    O9 0.0662(16) 0.0706(19) 0.0833(19) -0.0164(14) -0.0048(14) 0.0021(15)
    C10 0.0402(16) 0.067(2) 0.065(2) 0.0009(15) -0.0262(16) -0.0196(19)
    O10 0.0582(15) 0.119(2) 0.092(2) -0.0230(15) -0.0044(14) -0.055(2)
    C11 0.0476(18) 0.088(3) 0.071(2) -0.0031(18) -0.0211(17) -0.033(2)
    C12 0.0394(17) 0.064(2) 0.059(2) -0.0008(16) -0.0118(15) -0.0132(18)
    C13 0.0423(17) 0.080(3) 0.067(2) 0.0062(17) -0.0240(16) -0.017(2)
    C14 0.0512(19) 0.078(3) 0.066(2) -0.0009(17) -0.0291(17) -0.024(2)
    C15 0.064(2) 0.102(3) 0.069(3) -0.009(2) -0.011(2) -0.037(3)
    C16 0.110(4) 0.120(4) 0.137(5) 0.021(3) -0.032(4) -0.074(4)
    C17 0.146(5) 0.149(6) 0.098(4) -0.017(5) 0.008(4) -0.016(4)
    C18 0.073(2) 0.074(3) 0.062(2) 0.007(2) -0.0171(19) -0.020(2)
    C19 0.126(4) 0.093(4) 0.142(5) -0.032(4) -0.003(4) -0.021(4)
    C20 0.097(4) 0.094(4) 0.144(5) 0.032(3) -0.024(3) -0.014(4)
    C21 0.062(2) 0.161(5) 0.092(3) 0.049(3) -0.027(2) -0.053(4)
    C22 0.194(7) 0.078(4) 0.163(6) 0.058(4) -0.087(5) -0.020(4)
    C32 0.0389(18) 0.119(4) 0.069(2) -0.024(2) 0.0019(17) -0.042(3)
    C24 0.071(2) 0.053(2) 0.051(2) 0.0067(18) -0.0120(17) -0.0166(18)
    C34 0.057(2) 0.073(2) 0.060(2) -0.0138(18) -0.0154(17) -0.014(2)
    C35 0.0405(17) 0.080(3) 0.075(2) -0.0179(17) -0.0078(17) -0.023(2)
    C33 0.0454(19) 0.125(4) 0.077(3) -0.015(2) 0.0028(18) -0.055(3)
    C29 0.073(3) 0.057(2) 0.085(3) -0.009(2) -0.011(2) -0.004(2)
    C25 0.119(4) 0.070(3) 0.097(3) 0.025(3) -0.056(3) -0.028(3)
    C27 0.161(6) 0.068(3) 0.096(4) -0.017(4) -0.010(4) -0.015(3)
    C40 0.077(3) 0.071(3) 0.106(4) -0.015(2) -0.021(3) -0.008(3)
    C28 0.100(4) 0.080(4) 0.128(4) -0.022(3) -0.005(3) -0.024(3)
    C43 0.092(3) 0.134(4) 0.100(3) -0.054(3) -0.016(3) -0.048(3)
    C42 0.135(5) 0.109(5) 0.229(9) -0.050(4) -0.067(5) -0.018(5)
    C26 0.201(7) 0.059(3) 0.086(4) 0.007(4) -0.060(4) -0.006(3)
    C37 0.096(3) 0.125(4) 0.096(4) -0.043(3) 0.006(3) -0.050(3)
    C38 0.321(12) 0.109(5) 0.152(7) -0.009(6) -0.014(7) -0.078(5)
    C41 0.182(7) 0.158(6) 0.152(6) -0.030(5) -0.102(6) 0.032(5)
    C44 0.253(9) 0.069(4) 0.182(8) -0.060(5) 0.012(7) 0.000(4)
    C39 0.235(10) 0.213(10) 0.202(9) 0.003(8) -0.149(8) -0.054(8)
    C30 0.0362(15) 0.058(2) 0.059(2) -0.0048(14) 0.0034(14) -0.0143(17)
    C31 0.0452(17) 0.056(2) 0.0528(19) -0.0090(15) -0.0106(15) -0.0064(16)
    C23 0.049(2) 0.068(3) 0.063(2) 0.0026(18) -0.0127(17) -0.022(2)
    C36 0.0383(17) 0.077(3) 0.071(2) -0.0113(17) -0.0067(16) -0.018(2)
_geom_special_details
;
All e.s.d.'s (except the e.s.d. in the dihedral angle between two l.s. planes)
are estimated using the full covariance matrix. The cell e.s.d.'s are taken
into account individually in the estimation of e.s.d.'s in distances, angles
and torsion angles; correlations between e.s.d.'s in cell parameters are only
used when they are defined by crystal symmetry. An approximate (isotropic)
treatment of cell e.s.d.'s is used for estimating e.s.d.'s involving l.s.
planes.
;
loop_
    _geom_bond_atom_site_label_1
    _geom_bond_atom_site_label_2
    _geom_bond_site_symmetry_2
    _geom_bond_distance
    _geom_bond_publ_flag
    P1 O2 . 1.470(2) ?
    P1 O4 . 1.560(3) ?
    P1 O3 . 1.582(3) ?
    P1 C8 . 1.820(3) ?
    N1 C1 . 1.343(4) ?
    N1 C8 . 1.466(4) ?
    N1 H1A . 0.8600 ?
    C1 O1 . 1.225(4) ?
    C1 C2 . 1.483(5) ?
    C2 C3 . 1.372(6) ?
    C2 C7 . 1.385(5) ?
    P2 O7 . 1.460(2) ?
    P2 O8 . 1.570(3) ?
    P2 O9 . 1.561(3) ?
    P2 C30 . 1.820(4) ?
    N2 C23 . 1.347(4) ?
    N2 C30 . 1.457(4) ?
    N2 H2A . 0.8600 ?
    O3 C15 . 1.444(4) ?
    C3 C4 . 1.398(7) ?
    C3 H3A . 0.9300 ?
    O4 C18 . 1.444(5) ?
    C4 C5 . 1.381(8) ?
    C4 H4A . 0.9300 ?
    O5 C12 . 1.364(4) ?
    O5 C21 . 1.402(5) ?
    C5 C6 . 1.367(7) ?
    C5 C22 . 1.498(7) ?
    C6 C7 . 1.387(5) ?
    C6 H6A . 0.9300 ?
    O6 C23 . 1.225(4) ?
    C7 H7A . 0.9300 ?
    C8 C9 . 1.513(5) ?
    C8 H8A . 0.9800 ?
    O8 C37 . 1.392(5) ?
    C9 C10 . 1.380(4) ?
    C9 C14 . 1.373(4) ?
    O9 C40 . 1.417(5) ?
    C10 C11 . 1.374(5) ?
    C10 H10A . 0.9300 ?
    O10 C34 . 1.372(4) ?
    O10 C43 . 1.421(5) ?
    C11 C12 . 1.388(5) ?
    C11 H11A . 0.9300 ?
    C12 C13 . 1.384(5) ?
    C13 C14 . 1.397(5) ?
    C13 H13A . 0.9300 ?
    C14 H14A . 0.9300 ?
    C15 C17 . 1.471(8) ?
    C15 C16 . 1.492(7) ?
    C15 H15A . 0.9800 ?
    C16 H16A . 0.9600 ?
    C16 H16B . 0.9600 ?
    C16 H16C . 0.9600 ?
    C17 H17A . 0.9600 ?
    C17 H17B . 0.9600 ?
    C17 H17C . 0.9600 ?
    C18 C19 . 1.463(7) ?
    C18 C20 . 1.489(6) ?
    C18 H18A . 0.9800 ?
    C19 H19A . 0.9600 ?
    C19 H19B . 0.9600 ?
    C19 H19C . 0.9600 ?
    C20 H20A . 0.9600 ?
    C20 H20B . 0.9600 ?
    C20 H20C . 0.9600 ?
    C21 H21A . 0.9600 ?
    C21 H21B . 0.9600 ?
    C21 H21C . 0.9600 ?
    C22 H22A . 0.9600 ?
    C22 H22B . 0.9600 ?
    C22 H22C . 0.9600 ?
    C32 C33 . 1.374(5) ?
    C32 C31 . 1.387(5) ?
    C32 H32A . 0.9300 ?
    C24 C25 . 1.376(6) ?
    C24 C29 . 1.396(5) ?
    C24 C23 . 1.494(5) ?
    C34 C33 . 1.387(5) ?
    C34 C35 . 1.375(5) ?
    C35 C36 . 1.377(5) ?
    C35 H35A . 0.9300 ?
    C33 H33A . 0.9300 ?
    C29 C28 . 1.384(6) ?
    C29 H29A . 0.9300 ?
    C25 C26 . 1.357(7) ?
    C25 H25A . 0.9300 ?
    C27 C26 . 1.359(8) ?
    C27 C28 . 1.420(8) ?
    C27 C44 . 1.518(8) ?
    C40 C41 . 1.450(8) ?
    C40 C42 . 1.502(7) ?
    C40 H40A . 0.9800 ?
    C28 H28A . 0.9300 ?
    C43 H43A . 0.9600 ?
    C43 H43B . 0.9600 ?
    C43 H43C . 0.9600 ?
    C42 H42A . 0.9600 ?
    C42 H42B . 0.9600 ?
    C42 H42C . 0.9600 ?
    C26 H26A . 0.9300 ?
    C37 C39 . 1.444(10) ?
    C37 C38 . 1.493(9) ?
    C37 H37A . 0.9800 ?
    C38 H38A . 0.9600 ?
    C38 H38B . 0.9600 ?
    C38 H38C . 0.9600 ?
    C41 H41A . 0.9600 ?
    C41 H41B . 0.9600 ?
    C41 H41C . 0.9600 ?
    C44 H44A . 0.9600 ?
    C44 H44B . 0.9600 ?
    C44 H44C . 0.9600 ?
    C39 H39A . 0.9600 ?
    C39 H39B . 0.9600 ?
    C39 H39C . 0.9600 ?
    C30 C31 . 1.506(5) ?
    C30 H30A . 0.9800 ?
    C31 C36 . 1.374(4) ?
    C36 H36A . 0.9300 ?
loop_
    _geom_angle_atom_site_label_1
    _geom_angle_atom_site_label_2
    _geom_angle_atom_site_label_3
    _geom_angle_site_symmetry_1
    _geom_angle_site_symmetry_3
    _geom_angle
    _geom_angle_publ_flag
    O2 P1 O4 . . 115.52(14) ?
    O2 P1 O3 . . 116.31(13) ?
    O4 P1 O3 . . 103.65(14) ?
    O2 P1 C8 . . 112.92(14) ?
    O4 P1 C8 . . 106.08(14) ?
    O3 P1 C8 . . 100.76(15) ?
    C1 N1 C8 . . 121.5(3) ?
    C1 N1 H1A . . 119.3 ?
    C8 N1 H1A . . 119.3 ?
    O1 C1 N1 . . 122.2(4) ?
    O1 C1 C2 . . 121.5(3) ?
    N1 C1 C2 . . 116.3(3) ?
    C3 C2 C7 . . 118.7(4) ?
    C3 C2 C1 . . 120.3(4) ?
    C7 C2 C1 . . 120.9(3) ?
    O7 P2 O8 . . 116.08(15) ?
    O7 P2 O9 . . 117.14(15) ?
    O8 P2 O9 . . 100.74(17) ?
    O7 P2 C30 . . 113.59(15) ?
    O8 P2 C30 . . 103.84(17) ?
    O9 P2 C30 . . 103.56(15) ?
    C23 N2 C30 . . 121.6(3) ?
    C23 N2 H2A . . 119.2 ?
    C30 N2 H2A . . 119.2 ?
    C15 O3 P1 . . 124.0(2) ?
    C2 C3 C4 . . 120.8(5) ?
    C2 C3 H3A . . 119.6 ?
    C4 C3 H3A . . 119.6 ?
    C18 O4 P1 . . 124.5(2) ?
    C5 C4 C3 . . 120.8(5) ?
    C5 C4 H4A . . 119.6 ?
    C3 C4 H4A . . 119.6 ?
    C12 O5 C21 . . 116.9(3) ?
    C6 C5 C4 . . 117.5(4) ?
    C6 C5 C22 . . 121.0(6) ?
    C4 C5 C22 . . 121.5(6) ?
    C7 C6 C5 . . 122.6(4) ?
    C7 C6 H6A . . 118.7 ?
    C5 C6 H6A . . 118.7 ?
    C6 C7 C2 . . 119.6(4) ?
    C6 C7 H7A . . 120.2 ?
    C2 C7 H7A . . 120.2 ?
    N1 C8 C9 . . 115.1(3) ?
    N1 C8 P1 . . 107.4(2) ?
    C9 C8 P1 . . 111.9(2) ?
    N1 C8 H8A . . 107.3 ?
    C9 C8 H8A . . 107.3 ?
    P1 C8 H8A . . 107.3 ?
    C37 O8 P2 . . 128.1(3) ?
    C10 C9 C14 . . 118.2(3) ?
    C10 C9 C8 . . 121.1(3) ?
    C14 C9 C8 . . 120.7(3) ?
    C40 O9 P2 . . 126.3(3) ?
    C9 C10 C11 . . 120.3(3) ?
    C9 C10 H10A . . 119.9 ?
    C11 C10 H10A . . 119.9 ?
    C34 O10 C43 . . 118.7(3) ?
    C10 C11 C12 . . 121.5(3) ?
    C10 C11 H11A . . 119.2 ?
    C12 C11 H11A . . 119.2 ?
    O5 C12 C11 . . 116.3(3) ?
    O5 C12 C13 . . 124.7(3) ?
    C11 C12 C13 . . 119.0(3) ?
    C14 C13 C12 . . 118.4(3) ?
    C14 C13 H13A . . 120.8 ?
    C12 C13 H13A . . 120.8 ?
    C13 C14 C9 . . 122.5(3) ?
    C13 C14 H14A . . 118.7 ?
    C9 C14 H14A . . 118.7 ?
    O3 C15 C17 . . 110.2(4) ?
    O3 C15 C16 . . 106.0(4) ?
    C17 C15 C16 . . 113.1(5) ?
    O3 C15 H15A . . 109.1 ?
    C17 C15 H15A . . 109.1 ?
    C16 C15 H15A . . 109.1 ?
    C15 C16 H16A . . 109.5 ?
    C15 C16 H16B . . 109.5 ?
    H16A C16 H16B . . 109.5 ?
    C15 C16 H16C . . 109.5 ?
    H16A C16 H16C . . 109.5 ?
    H16B C16 H16C . . 109.5 ?
    C15 C17 H17A . . 109.5 ?
    C15 C17 H17B . . 109.5 ?
    H17A C17 H17B . . 109.5 ?
    C15 C17 H17C . . 109.5 ?
    H17A C17 H17C . . 109.5 ?
    H17B C17 H17C . . 109.5 ?
    O4 C18 C19 . . 109.4(4) ?
    O4 C18 C20 . . 108.3(4) ?
    C19 C18 C20 . . 112.0(5) ?
    O4 C18 H18A . . 109.1 ?
    C19 C18 H18A . . 109.1 ?
    C20 C18 H18A . . 109.1 ?
    C18 C19 H19A . . 109.5 ?
    C18 C19 H19B . . 109.5 ?
    H19A C19 H19B . . 109.5 ?
    C18 C19 H19C . . 109.5 ?
    H19A C19 H19C . . 109.5 ?
    H19B C19 H19C . . 109.5 ?
    C18 C20 H20A . . 109.5 ?
    C18 C20 H20B . . 109.5 ?
    H20A C20 H20B . . 109.5 ?
    C18 C20 H20C . . 109.5 ?
    H20A C20 H20C . . 109.5 ?
    H20B C20 H20C . . 109.5 ?
    O5 C21 H21A . . 109.5 ?
    O5 C21 H21B . . 109.5 ?
    H21A C21 H21B . . 109.5 ?
    O5 C21 H21C . . 109.5 ?
    H21A C21 H21C . . 109.5 ?
    H21B C21 H21C . . 109.5 ?
    C5 C22 H22A . . 109.5 ?
    C5 C22 H22B . . 109.5 ?
    H22A C22 H22B . . 109.5 ?
    C5 C22 H22C . . 109.5 ?
    H22A C22 H22C . . 109.5 ?
    H22B C22 H22C . . 109.5 ?
    C33 C32 C31 . . 120.9(3) ?
    C33 C32 H32A . . 119.6 ?
    C31 C32 H32A . . 119.6 ?
    C25 C24 C29 . . 117.6(4) ?
    C25 C24 C23 . . 120.5(4) ?
    C29 C24 C23 . . 121.9(3) ?
    O10 C34 C33 . . 115.5(3) ?
    O10 C34 C35 . . 125.3(3) ?
    C33 C34 C35 . . 119.2(3) ?
    C36 C35 C34 . . 119.0(3) ?
    C36 C35 H35A . . 120.5 ?
    C34 C35 H35A . . 120.5 ?
    C32 C33 C34 . . 120.8(3) ?
    C32 C33 H33A . . 119.6 ?
    C34 C33 H33A . . 119.6 ?
    C28 C29 C24 . . 120.0(4) ?
    C28 C29 H29A . . 120.0 ?
    C24 C29 H29A . . 120.0 ?
    C24 C25 C26 . . 122.1(5) ?
    C24 C25 H25A . . 118.9 ?
    C26 C25 H25A . . 118.9 ?
    C26 C27 C28 . . 116.6(5) ?
    C26 C27 C44 . . 124.3(7) ?
    C28 C27 C44 . . 119.1(7) ?
    O9 C40 C41 . . 110.9(5) ?
    O9 C40 C42 . . 107.2(4) ?
    C41 C40 C42 . . 112.9(5) ?
    O9 C40 H40A . . 108.6 ?
    C41 C40 H40A . . 108.6 ?
    C42 C40 H40A . . 108.6 ?
    C29 C28 C27 . . 121.2(5) ?
    C29 C28 H28A . . 119.4 ?
    C27 C28 H28A . . 119.4 ?
    O10 C43 H43A . . 109.5 ?
    O10 C43 H43B . . 109.5 ?
    H43A C43 H43B . . 109.5 ?
    O10 C43 H43C . . 109.5 ?
    H43A C43 H43C . . 109.5 ?
    H43B C43 H43C . . 109.5 ?
    C40 C42 H42A . . 109.5 ?
    C40 C42 H42B . . 109.5 ?
    H42A C42 H42B . . 109.5 ?
    C40 C42 H42C . . 109.5 ?
    H42A C42 H42C . . 109.5 ?
    H42B C42 H42C . . 109.5 ?
    C27 C26 C25 . . 122.4(5) ?
    C27 C26 H26A . . 118.8 ?
    C25 C26 H26A . . 118.8 ?
    O8 C37 C39 . . 109.9(6) ?
    O8 C37 C38 . . 108.8(6) ?
    C39 C37 C38 . . 110.6(6) ?
    O8 C37 H37A . . 109.2 ?
    C39 C37 H37A . . 109.2 ?
    C38 C37 H37A . . 109.2 ?
    C37 C38 H38A . . 109.5 ?
    C37 C38 H38B . . 109.5 ?
    H38A C38 H38B . . 109.5 ?
    C37 C38 H38C . . 109.5 ?
    H38A C38 H38C . . 109.5 ?
    H38B C38 H38C . . 109.5 ?
    C40 C41 H41A . . 109.5 ?
    C40 C41 H41B . . 109.5 ?
    H41A C41 H41B . . 109.5 ?
    C40 C41 H41C . . 109.5 ?
    H41A C41 H41C . . 109.5 ?
    H41B C41 H41C . . 109.5 ?
    C27 C44 H44A . . 109.5 ?
    C27 C44 H44B . . 109.5 ?
    H44A C44 H44B . . 109.5 ?
    C27 C44 H44C . . 109.5 ?
    H44A C44 H44C . . 109.5 ?
    H44B C44 H44C . . 109.5 ?
    C37 C39 H39A . . 109.5 ?
    C37 C39 H39B . . 109.5 ?
    H39A C39 H39B . . 109.5 ?
    C37 C39 H39C . . 109.5 ?
    H39A C39 H39C . . 109.5 ?
    H39B C39 H39C . . 109.5 ?
    N2 C30 C31 . . 115.4(3) ?
    N2 C30 P2 . . 107.5(2) ?
    C31 C30 P2 . . 113.2(2) ?
    N2 C30 H30A . . 106.8 ?
    C31 C30 H30A . . 106.8 ?
    P2 C30 H30A . . 106.8 ?
    C36 C31 C32 . . 117.1(3) ?
    C36 C31 C30 . . 121.7(3) ?
    C32 C31 C30 . . 121.1(3) ?
    O6 C23 N2 . . 122.3(3) ?
    O6 C23 C24 . . 121.1(3) ?
    N2 C23 C24 . . 116.6(3) ?
    C31 C36 C35 . . 123.1(3) ?
    C31 C36 H36A . . 118.4 ?
    C35 C36 H36A . . 118.4 ?
loop_
    _geom_torsion_atom_site_label_1
    _geom_torsion_atom_site_label_2
    _geom_torsion_atom_site_label_3
    _geom_torsion_atom_site_label_4
    _geom_torsion_site_symmetry_1
    _geom_torsion_site_symmetry_2
    _geom_torsion_site_symmetry_3
    _geom_torsion_site_symmetry_4
    _geom_torsion
    _geom_torsion_publ_flag
    C8 N1 C1 O1 . . . . 7.1(6) ?
    C8 N1 C1 C2 . . . . -171.3(3) ?
    O1 C1 C2 C3 . . . . 39.0(6) ?
    N1 C1 C2 C3 . . . . -142.5(4) ?
    O1 C1 C2 C7 . . . . -137.4(4) ?
    N1 C1 C2 C7 . . . . 41.1(5) ?
    O2 P1 O3 C15 . . . . 28.2(4) ?
    O4 P1 O3 C15 . . . . -99.7(3) ?
    C8 P1 O3 C15 . . . . 150.7(3) ?
    C7 C2 C3 C4 . . . . -0.1(7) ?
    C1 C2 C3 C4 . . . . -176.6(5) ?
    O2 P1 O4 C18 . . . . 17.7(3) ?
    O3 P1 O4 C18 . . . . 146.2(3) ?
    C8 P1 O4 C18 . . . . -108.2(3) ?
    C2 C3 C4 C5 . . . . 1.5(9) ?
    C3 C4 C5 C6 . . . . -2.0(9) ?
    C3 C4 C5 C22 . . . . 179.0(6) ?
    C4 C5 C6 C7 . . . . 1.1(7) ?
    C22 C5 C6 C7 . . . . -179.8(5) ?
    C5 C6 C7 C2 . . . . 0.3(6) ?
    C3 C2 C7 C6 . . . . -0.8(6) ?
    C1 C2 C7 C6 . . . . 175.7(4) ?
    C1 N1 C8 C9 . . . . -109.7(4) ?
    C1 N1 C8 P1 . . . . 124.9(3) ?
    O2 P1 C8 N1 . . . . 55.7(2) ?
    O4 P1 C8 N1 . . . . -176.9(2) ?
    O3 P1 C8 N1 . . . . -69.1(2) ?
    O2 P1 C8 C9 . . . . -71.6(2) ?
    O4 P1 C8 C9 . . . . 55.8(2) ?
    O3 P1 C8 C9 . . . . 163.6(2) ?
    O7 P2 O8 C37 . . . . -14.4(5) ?
    O9 P2 O8 C37 . . . . -142.0(4) ?
    C30 P2 O8 C37 . . . . 111.0(4) ?
    N1 C8 C9 C10 . . . . -50.3(4) ?
    P1 C8 C9 C10 . . . . 72.7(4) ?
    N1 C8 C9 C14 . . . . 131.3(3) ?
    P1 C8 C9 C14 . . . . -105.7(3) ?
    O7 P2 O9 C40 . . . . -0.1(4) ?
    O8 P2 O9 C40 . . . . 126.8(4) ?
    C30 P2 O9 C40 . . . . -126.0(4) ?
    C14 C9 C10 C11 . . . . 2.9(5) ?
    C8 C9 C10 C11 . . . . -175.6(3) ?
    C9 C10 C11 C12 . . . . 0.0(6) ?
    C21 O5 C12 C11 . . . . -178.0(4) ?
    C21 O5 C12 C13 . . . . 2.9(6) ?
    C10 C11 C12 O5 . . . . 178.4(3) ?
    C10 C11 C12 C13 . . . . -2.5(6) ?
    O5 C12 C13 C14 . . . . -179.0(3) ?
    C11 C12 C13 C14 . . . . 2.0(6) ?
    C12 C13 C14 C9 . . . . 1.0(6) ?
    C10 C9 C14 C13 . . . . -3.5(6) ?
    C8 C9 C14 C13 . . . . 175.1(3) ?
    P1 O3 C15 C17 . . . . 95.6(5) ?
    P1 O3 C15 C16 . . . . -141.7(4) ?
    P1 O4 C18 C19 . . . . -96.1(4) ?
    P1 O4 C18 C20 . . . . 141.6(4) ?
    C43 O10 C34 C33 . . . . 179.2(4) ?
    C43 O10 C34 C35 . . . . -0.1(6) ?
    O10 C34 C35 C36 . . . . -180.0(4) ?
    C33 C34 C35 C36 . . . . 0.7(6) ?
    C31 C32 C33 C34 . . . . -0.1(7) ?
    O10 C34 C33 C32 . . . . -180.0(4) ?
    C35 C34 C33 C32 . . . . -0.6(7) ?
    C25 C24 C29 C28 . . . . -1.5(6) ?
    C23 C24 C29 C28 . . . . 176.6(4) ?
    C29 C24 C25 C26 . . . . -0.5(6) ?
    C23 C24 C25 C26 . . . . -178.6(4) ?
    P2 O9 C40 C41 . . . . -90.9(5) ?
    P2 O9 C40 C42 . . . . 145.5(4) ?
    C24 C29 C28 C27 . . . . 1.7(7) ?
    C26 C27 C28 C29 . . . . 0.0(8) ?
    C44 C27 C28 C29 . . . . 176.7(5) ?
    C28 C27 C26 C25 . . . . -2.1(9) ?
    C44 C27 C26 C25 . . . . -178.6(6) ?
    C24 C25 C26 C27 . . . . 2.4(8) ?
    P2 O8 C37 C39 . . . . 105.7(6) ?
    P2 O8 C37 C38 . . . . -133.0(5) ?
    C23 N2 C30 C31 . . . . -102.7(4) ?
    C23 N2 C30 P2 . . . . 130.1(3) ?
    O7 P2 C30 N2 . . . . 55.0(3) ?
    O8 P2 C30 N2 . . . . -72.0(2) ?
    O9 P2 C30 N2 . . . . -176.9(2) ?
    O7 P2 C30 C31 . . . . -73.5(3) ?
    O8 P2 C30 C31 . . . . 159.5(2) ?
    O9 P2 C30 C31 . . . . 54.6(3) ?
    C33 C32 C31 C36 . . . . 0.6(6) ?
    C33 C32 C31 C30 . . . . -175.8(4) ?
    N2 C30 C31 C36 . . . . 122.0(4) ?
    P2 C30 C31 C36 . . . . -113.7(3) ?
    N2 C30 C31 C32 . . . . -61.7(4) ?
    P2 C30 C31 C32 . . . . 62.6(4) ?
    C30 N2 C23 O6 . . . . 4.4(6) ?
    C30 N2 C23 C24 . . . . -174.6(3) ?
    C25 C24 C23 O6 . . . . 35.2(5) ?
    C29 C24 C23 O6 . . . . -142.8(4) ?
    C25 C24 C23 N2 . . . . -145.7(4) ?
    C29 C24 C23 N2 . . . . 36.3(5) ?
    C32 C31 C36 C35 . . . . -0.5(6) ?
    C30 C31 C36 C35 . . . . 175.9(4) ?
    C34 C35 C36 C31 . . . . -0.2(6) ?
loop_
    _geom_hbond_atom_site_label_D
    _geom_hbond_atom_site_label_H
    _geom_hbond_atom_site_label_A
    _geom_hbond_site_symmetry_A
    _geom_hbond_distance_DH
    _geom_hbond_distance_HA
    _geom_hbond_distance_DA
    _geom_hbond_angle_DHA
    _geom_hbond_publ_flag
    N1 H1A O2 2_665 0.86 2.20 3.021(4) 159 y
    N2 H2A O7 2_556 0.86 2.20 3.013(4) 157 y
