# Supplementary material for: Diisopropyl [(4-meth­oxy­benzamido)(p-tol­yl)meth­yl]phospho­nate
Source: Acta Crystallogr Sect E Struct Rep Online. 2014 Mar 12;70(Pt 4):o428. doi: 10.1107/S1600536814004413 (PMC3998593; doi:10.1107/S1600536814004413)
Supplement: Supplementary file 2 [file e-70-0o428-Isup2.hkl]

# 
# h,k,l, Fc-squared, Fo-squared, sigma(Fo-squared) and status flag 
# 
data_I
_shelx_title ' zhao0530 in P-1' 
_shelx_refln_list_code          4 
_shelx_F_calc_maximum      207.83 
_exptl_crystal_F_000       896.00 
_reflns_d_resolution_high  0.8409 
 
loop_ 
 _symmetry_equiv_pos_as_xyz 
 'x, y, z' 
 '-x, -y, -z' 
 
_cell_length_a    12.4900 
_cell_length_b    14.0338 
_cell_length_c    14.5693 
_cell_angle_alpha  73.389 
_cell_angle_beta   76.324 
_cell_angle_gamma  78.609 
 
_shelx_F_squared_multiplier     1.000 
 
loop_ 
 _refln_index_h 
 _refln_index_k 
 _refln_index_l 
 _refln_F_squared_calc 
 _refln_F_squared_meas 
 _refln_F_squared_sigma 
 _refln_observed_status 
   2   0   0     2844.53     3049.17      7.59 o 
   3   0   0      129.46      182.52      2.50 o 
   4   0   0     2450.45     2609.49     24.29 o 
   5   0   0     1873.84     1992.43     30.71 o 
   6   0   0      100.81      114.16      3.47 o 
   7   0   0        0.15        0.79      1.99 o 
   8   0   0      141.73      131.89      3.78 o 
   9   0   0       98.36       95.50      4.77 o 
  10   0   0       43.71       38.10      7.11 o 
  11   0   0       14.98       17.19      7.93 o 
  12   0   0       21.33       26.79      8.56 o 
  13   0   0       37.59       37.83      9.43 o 
  14   0   0       32.82       25.99     10.86 o 
 -14   1   0       16.38       21.24     16.09 o 
 -13   1   0       10.31       12.85      9.17 o 
 -12   1   0      125.80      119.64     10.01 o 
 -11   1   0      163.31      197.03     10.17 o 
 -10   1   0      447.64      444.76     17.14 o 
  -9   1   0       14.67       14.70      4.50 o 
  -8   1   0      522.50      518.33      8.17 o 
  -7   1   0       43.49       49.31      4.51 o 
  -6   1   0       18.79       13.44      3.93 o 
  -5   1   0       11.03       25.32      3.74 o 
  -4   1   0      195.59      176.58      6.01 o 
  -3   1   0     1089.19     1200.45      9.86 o 
   2   1   0     4222.13     4432.95     16.74 o 
   3   1   0      660.26      617.98      7.95 o 
   4   1   0      421.24      396.29     13.24 o 
   5   1   0     1362.77     1616.82     24.40 o 
   6   1   0     4366.89     4701.73     42.12 o 
   7   1   0       31.35       43.47      2.50 o 
   8   1   0      302.74      331.81      5.68 o 
   9   1   0       58.12       69.54      3.29 o 
  10   1   0        2.79        4.10      4.60 o 
  11   1   0       11.81       10.86      7.30 o 
  12   1   0        2.93        2.04      6.56 o 
  13   1   0       54.31       66.88      9.20 o 
  14   1   0       27.85       39.34     10.03 o 
 -13   2   0        0.39        3.87      8.14 o 
 -12   2   0      129.24      157.19     11.34 o 
 -11   2   0      857.94      815.21     14.11 o 
 -10   2   0        0.44        0.00      3.50 o 
  -9   2   0        0.01       16.13      8.90 o 
  -8   2   0      345.61      315.68      7.55 o 
  -7   2   0      544.86      551.09      8.45 o 
  -6   2   0        5.36        1.57      5.16 o 
  -5   2   0       55.92       69.86      5.74 o 
  -4   2   0       74.53      127.52      6.30 o 
  -3   2   0      915.08      981.87     10.85 o 
  -1   2   0     4385.80     4712.21     46.91 o 
   3   2   0     5887.64     6483.29     60.92 o 
   4   2   0       16.47       23.84      2.53 o 
   5   2   0        0.01        0.00      1.00 o 
   6   2   0       17.86       23.20      3.04 o 
   7   2   0       19.10       20.88      3.04 o 
   8   2   0      167.84      116.50     26.43 o 
   9   2   0       50.79       52.24      3.98 o 
  10   2   0      121.81      106.46      5.58 o 
  11   2   0       99.97       88.88      6.96 o 
  12   2   0       72.00       70.47      8.44 o 
  13   2   0        0.20       14.70      8.79 o 
  14   2   0        1.91       18.43     10.41 o 
 -13   3   0       47.04       44.09     10.55 o 
 -12   3   0       13.33       15.67      7.39 o 
 -11   3   0        2.68       14.26      8.13 o 
 -10   3   0        0.48        3.02      7.83 o 
  -9   3   0      374.67      324.45     14.79 o 
  -8   3   0       39.17       55.85      9.75 o 
  -7   3   0       68.43       53.75      8.23 o 
  -6   3   0      480.99      530.03     11.46 o 
  -5   3   0     1511.77     1557.38     16.71 o 
  -4   3   0       16.54       35.03      6.38 o 
  -3   3   0     1004.52     1155.06     13.22 o 
  -2   3   0        3.75        1.19      3.12 o 
  -1   3   0     3161.68     3208.34     13.24 o 
   1   3   0    10755.96    11262.31    212.89 o 
   2   3   0      120.63       92.81      3.81 o 
   3   3   0       59.14       38.46      2.29 o 
   4   3   0       53.81       60.41      2.58 o 
   5   3   0       37.03       45.53      2.81 o 
   6   3   0       66.50      107.31      4.71 o 
   7   3   0     1395.39     1550.94     16.47 o 
   8   3   0       75.43       56.30     17.08 o 
   9   3   0      824.41      911.50     10.75 o 
  10   3   0       28.15       16.44      5.53 o 
  11   3   0        0.88        0.34      1.77 o 
  12   3   0       22.07       30.75      7.03 o 
  13   3   0        3.10       17.72      9.56 o 
  14   3   0       66.25       86.48     10.55 o 
 -13   4   0        3.83        0.18      1.71 o 
 -12   4   0       13.22        6.76      9.45 o 
 -11   4   0      360.60      405.78      9.77 o 
 -10   4   0      168.47      183.54      7.76 o 
  -9   4   0     1420.59     1377.69     17.67 o 
  -8   4   0      154.57      153.57      8.00 o 
  -7   4   0       21.86       22.76      5.96 o 
  -6   4   0      450.27      427.37     12.06 o 
  -5   4   0     1102.70     1004.55     25.88 o 
  -4   4   0       20.84       57.97      7.13 o 
  -3   4   0       28.96       56.48      3.66 o 
  -2   4   0        2.57        6.21      4.15 o 
  -1   4   0     3572.61     3453.53     16.53 o 
   0   4   0      485.33      402.60      7.24 o 
   1   4   0     8037.62     7970.91     27.16 o 
   2   4   0      274.72      319.12     10.33 o 
   3   4   0      124.13      123.54      5.03 o 
   4   4   0     1934.66     1867.98     41.74 o 
   5   4   0      592.15      653.36      7.01 o 
   6   4   0        2.07        9.83      3.13 o 
   7   4   0     1420.70     1500.34     46.95 o 
   8   4   0      525.90      384.64     89.54 o 
   9   4   0       63.09       67.00      6.46 o 
  10   4   0       93.85       70.74      4.97 o 
  11   4   0      180.57      184.94      7.44 o 
  12   4   0       61.16       53.56      5.49 o 
  13   4   0       27.94       23.14     10.28 o 
  14   4   0        2.05        2.54      8.58 o 
 -12   5   0       19.47       11.17      9.92 o 
 -11   5   0        1.03        8.18      8.96 o 
 -10   5   0      270.21      260.14      8.83 o 
  -9   5   0      113.33       84.17      7.12 o 
  -8   5   0        2.56        9.66      5.99 o 
  -7   5   0       21.07       19.83      5.16 o 
  -6   5   0      710.92      241.27    129.53 o 
  -5   5   0      278.41      359.20      8.09 o 
  -4   5   0     2958.81     3164.07     19.51 o 
  -3   5   0       13.85       39.53      7.86 o 
  -2   5   0       21.78       14.24      4.86 o 
  -1   5   0      142.60      108.92      6.26 o 
   0   5   0        4.52        9.46      4.87 o 
   1   5   0     2888.08     2814.03     18.84 o 
   2   5   0       61.06       45.63      3.72 o 
   3   5   0      177.12      197.40      4.87 o 
   4   5   0      351.72      345.05      9.30 o 
   5   5   0      216.53      166.98     12.69 o 
   6   5   0      307.44      280.71     24.20 o 
   7   5   0      494.23      444.12     23.35 o 
   8   5   0      109.27      103.03     11.37 o 
   9   5   0      485.74      484.55      7.77 o 
  10   5   0      228.21      223.10      6.01 o 
  11   5   0       35.78       36.62      5.21 o 
  12   5   0       45.59       50.43      5.61 o 
  13   5   0        5.35       14.07      6.89 o 
  14   5   0        2.76        4.71      9.16 o 
 -12   6   0        0.78        0.83     10.84 o 
 -11   6   0       17.88       22.42      7.84 o 
 -10   6   0       82.76       92.09      7.88 o 
  -9   6   0        5.21        1.40     39.54 o 
  -8   6   0        1.46       10.69      7.31 o 
  -7   6   0      587.45      621.58     14.45 o 
  -6   6   0      383.72      359.54      9.12 o 
  -5   6   0       41.42       33.54      2.58 o 
  -4   6   0       89.55       84.19      4.43 o 
  -3   6   0       15.83       15.42      5.25 o 
  -2   6   0        0.69        0.00      0.38 o 
  -1   6   0      139.68      128.05      5.30 o 
   0   6   0      516.50      552.45      6.17 o 
   1   6   0       84.23       74.88      4.97 o 
   2   6   0     2888.55     3156.05     20.97 o 
   3   6   0      440.96      468.19      5.14 o 
   4   6   0     1460.89     1644.26      9.07 o 
   5   6   0       30.37       28.65      2.09 o 
   6   6   0       13.36       11.51      2.84 o 
   7   6   0      388.76      398.87      7.58 o 
   8   6   0      251.65      316.04      6.60 o 
   9   6   0       61.02       88.70      6.14 o 
  10   6   0       36.39       43.64      6.32 o 
  11   6   0      100.80      119.11      5.78 o 
  12   6   0        0.82        9.36      7.84 o 
  13   6   0        1.45        3.33      4.94 o 
  14   6   0       19.48       18.44      8.85 o 
 -11   7   0        6.04        6.63      8.07 o 
 -10   7   0       81.65       65.54      7.84 o 
  -9   7   0        0.16        5.07      8.61 o 
  -8   7   0        0.95        3.82      6.60 o 
  -7   7   0      488.32      514.97     14.74 o 
  -6   7   0       38.88       54.21      5.70 o 
  -5   7   0       13.56       19.52      3.33 o 
  -4   7   0       54.09       61.43      7.73 o 
  -3   7   0      729.91      646.51    348.40 o 
  -2   7   0       57.47       63.89      6.60 o 
  -1   7   0        6.56        3.99      6.25 o 
   0   7   0        3.39        4.47      4.57 o 
   1   7   0        0.30       10.53      4.57 o 
   2   7   0      628.42      682.21     13.55 o 
   3   7   0      385.56      465.20      9.75 o 
   4   7   0        6.05        8.12      2.00 o 
   5   7   0      107.47      131.14     11.64 o 
   6   7   0      191.83      170.37      4.16 o 
   7   7   0      706.93      645.67     10.91 o 
   8   7   0      204.13      197.07      7.57 o 
   9   7   0        3.88       15.31      6.61 o 
  10   7   0      368.56      423.29      8.38 o 
  11   7   0        9.00        6.19      6.16 o 
  12   7   0        1.22        5.67      7.55 o 
  13   7   0        3.88       13.98      6.64 o 
 -11   8   0        0.95        0.73      6.01 o 
 -10   8   0        0.24        9.19      8.42 o 
  -9   8   0       57.18       92.08     11.36 o 
  -8   8   0       77.39       75.36     11.05 o 
  -7   8   0      344.96      412.58     11.32 o 
  -6   8   0      257.58      271.01      9.89 o 
  -5   8   0        1.10       17.59      9.49 o 
  -4   8   0       49.61       36.86      4.76 o 
  -3   8   0       68.39       66.32      6.40 o 
  -2   8   0       74.72       95.08      6.94 o 
  -1   8   0      495.54      354.75    205.68 o 
   0   8   0      611.59      545.33     12.62 o 
   1   8   0      462.19      501.76     12.57 o 
   2   8   0      109.26      123.12      9.43 o 
   3   8   0      402.12      436.18     17.41 o 
   4   8   0      159.11      146.79      3.20 o 
   5   8   0       52.90       48.08      2.73 o 
   6   8   0        0.24        0.08      0.46 o 
   7   8   0      122.25      127.83      4.74 o 
   8   8   0       28.04       27.34      6.69 o 
   9   8   0       20.40       21.84      7.87 o 
  10   8   0      187.82      196.33     13.12 o 
  11   8   0       24.36       22.44      7.86 o 
  12   8   0       25.74       34.79      8.66 o 
  13   8   0       31.49       25.64      8.12 o 
 -10   9   0        4.33       13.34      8.57 o 
  -9   9   0        0.20        0.00      2.93 o 
  -8   9   0      125.54      121.63     10.01 o 
  -7   9   0        1.84        5.15      8.66 o 
  -6   9   0      454.26      547.37     41.93 o 
  -5   9   0       60.87       71.42      8.25 o 
  -4   9   0        4.08        0.81      1.68 o 
  -3   9   0      145.26      134.98      6.24 o 
  -2   9   0        0.03        0.00     71.77 o 
  -1   9   0      267.17      260.77      7.20 o 
   0   9   0       39.54       33.25      5.93 o 
   1   9   0        8.50        8.88      5.28 o 
   2   9   0      172.16      174.30     11.03 o 
   3   9   0       30.73       13.43     15.73 o 
   4   9   0      185.25      195.66      9.25 o 
   5   9   0        0.28        0.00      3.95 o 
   6   9   0      163.22      164.37      4.44 o 
   7   9   0       13.52        6.77      4.42 o 
   8   9   0       82.36       74.84      6.23 o 
   9   9   0      284.14      347.85      9.57 o 
  10   9   0       11.74       29.83      7.85 o 
  11   9   0       23.70       37.30      8.44 o 
  12   9   0       14.36       21.76      9.13 o 
  -9  10   0        7.82       11.21     10.45 o 
  -8  10   0       11.06        2.69      9.71 o 
  -7  10   0       33.39       33.47      9.15 o 
  -6  10   0      240.13      253.78     11.54 o 
  -5  10   0       77.07       62.53     11.57 o 
  -4  10   0       84.40       85.11     11.56 o 
  -3  10   0       24.43       20.42      5.66 o 
  -2  10   0        0.55       11.02      5.49 o 
  -1  10   0       70.48       62.27      6.95 o 
   0  10   0      211.17      198.80     15.88 o 
   1  10   0       36.73       25.55      6.69 o 
   2  10   0       15.92       19.28      6.17 o 
   3  10   0       16.71       47.69     12.06 o 
   4  10   0       13.06       20.39      7.96 o 
   5  10   0      116.78      112.01      5.98 o 
   6  10   0       12.57        7.15      4.16 o 
   7  10   0        3.07        3.95     10.35 o 
   8  10   0       48.97       53.41      8.85 o 
   9  10   0       37.46       44.04      7.60 o 
  10  10   0       15.75       33.19      8.27 o 
  11  10   0        0.36       10.30     10.53 o 
  12  10   0       25.43       43.53      9.71 o 
  -8  11   0        2.38       11.95     10.76 o 
  -7  11   0        0.05        0.00      6.66 o 
  -6  11   0       38.18       39.51      9.81 o 
  -5  11   0      114.04      117.15     10.03 o 
  -4  11   0       53.36       57.44     10.00 o 
  -3  11   0       58.89       85.00     10.16 o 
  -2  11   0      951.62     1057.07     17.26 o 
  -1  11   0      201.76      301.52     10.26 o 
   0  11   0      338.93      459.42     13.64 o 
   1  11   0      407.98      470.81     12.52 o 
   2  11   0      110.73      113.47      8.11 o 
   3  11   0       14.85        0.00      2.44 o 
   4  11   0       11.57       19.86      6.28 o 
   5  11   0       72.60       47.95      6.22 o 
   6  11   0        0.02        1.78      8.89 o 
   7  11   0        7.99        1.00     11.18 o 
   8  11   0        0.45        0.00    183.03 o 
   9  11   0       43.83       38.74      8.04 o 
  10  11   0        1.65        1.54     13.48 o 
  11  11   0        1.26        1.42      8.08 o 
  -7  12   0        0.85        8.82     11.18 o 
  -6  12   0       40.96       50.85     10.40 o 
  -5  12   0       46.32       53.92      9.90 o 
  -4  12   0       33.92       23.88      9.09 o 
  -3  12   0       55.84       58.89      9.20 o 
  -2  12   0        0.10       19.91      9.90 o 
  -1  12   0      139.75      187.00      9.90 o 
   0  12   0       69.51       82.84      9.31 o 
   1  12   0      709.77      764.06     13.93 o 
   2  12   0       70.56       54.03      8.65 o 
   3  12   0        0.09       11.38      6.32 o 
   4  12   0        5.74       11.62      6.47 o 
   5  12   0       15.27       14.12      6.74 o 
   6  12   0      117.81       90.18      9.90 o 
   7  12   0        8.75       12.98      8.29 o 
   8  12   0       10.61        4.57      6.55 o 
   9  12   0        0.33        0.90     10.42 o 
  10  12   0        0.17        0.70      8.72 o 
  -6  13   0        1.66       12.25     11.00 o 
  -5  13   0       72.06       74.70     11.44 o 
  -4  13   0       24.77       49.32     14.78 o 
  -3  13   0        1.92       13.50     13.52 o 
  -2  13   0       24.70       36.37      9.34 o 
  -1  13   0      129.63      165.36      9.93 o 
   0  13   0        1.54       17.82      8.98 o 
   1  13   0        0.70        7.12     11.80 o 
   2  13   0        3.02        4.60      6.07 o 
   3  13   0        4.69        0.94      2.01 o 
   4  13   0        1.80        1.60      2.60 o 
   5  13   0        1.00        0.00      2.59 o 
   7  13   0        0.04        3.28     13.65 o 
   8  13   0        0.11        8.76     13.50 o 
   9  13   0       15.64        9.86     10.24 o 
  -5  14   0        9.41       11.46     16.04 o 
  -4  14   0       13.31       17.83     15.88 o 
  -3  14   0       12.35        7.07     14.90 o 
  -2  14   0       10.88       11.52     13.95 o 
  -1  14   0        4.79        8.46     13.17 o 
   0  14   0       81.65       63.57      9.89 o 
   1  14   0        8.58       17.25      9.82 o 
   2  14   0        1.02       13.15      9.96 o 
   3  14   0       10.45       11.23      8.59 o 
   4  14   0       70.28       64.08      8.05 o 
   5  14   0        9.07        0.51      4.43 o 
   7  14   0       11.87       24.22     14.84 o 
   8  14   0        6.74       11.88     11.11 o 
  -2  15   0       16.46       11.32     16.28 o 
  -1  15   0       24.81       47.19     11.45 o 
   0  15   0        0.20        7.13     11.11 o 
   1  15   0        0.11        0.00      7.60 o 
   2  15   0        0.04        9.01      7.96 o 
   3  15   0        7.64       15.77      8.49 o 
   4  15   0        3.36        7.59      8.81 o 
   5  15   0        1.98        0.00     12.65 o 
   6  15   0        1.53        0.36     18.48 o 
  -5 -15   1       17.70       21.38     12.17 o 
  -4 -15   1        1.13        7.19      9.23 o 
  -3 -15   1       37.40       51.04      8.90 o 
  -2 -15   1        0.29        5.15      8.45 o 
  -1 -15   1       20.38       32.32     11.09 o 
   0 -15   1       17.02       17.78     11.49 o 
   1 -15   1        4.54        6.35     12.10 o 
   2 -15   1        2.19       12.57     17.08 o 
  -7 -14   1       28.79       11.85     11.84 o 
  -6 -14   1       31.08       24.22     11.34 o 
  -5 -14   1        0.94        0.00      5.78 o 
  -4 -14   1        1.47        3.82      5.60 o 
  -3 -14   1       12.65       16.85      7.83 o 
  -2 -14   1        9.12        7.62      6.73 o 
  -1 -14   1        0.06        0.00     11.27 o 
   0 -14   1        1.62        8.18      9.88 o 
   1 -14   1       31.40       25.84      9.97 o 
   2 -14   1       16.08       14.38     14.57 o 
   3 -14   1        0.37        4.50     15.71 o 
   4 -14   1        1.39        9.76     16.68 o 
  -9 -13   1        7.65       10.66     12.09 o 
  -8 -13   1        2.36        0.00     15.49 o 
  -7 -13   1       25.05       22.29      9.68 o 
  -5 -13   1        1.11        2.30     12.30 o 
  -4 -13   1       16.25       19.64      7.33 o 
  -3 -13   1       12.40        9.21      7.05 o 
  -2 -13   1        9.39       10.03      8.92 o 
  -1 -13   1        5.41        0.68      1.87 o 
   0 -13   1      125.37      127.16      9.96 o 
   1 -13   1        5.65       13.60      9.16 o 
   2 -13   1       37.27       51.14      9.53 o 
   3 -13   1       25.94       29.08     13.99 o 
   5 -13   1        8.61        5.15     15.36 o 
   6 -13   1       10.00        3.22     17.07 o 
 -10 -12   1       69.39      119.06     13.14 o 
  -9 -12   1        1.79        1.88      5.63 o 
  -8 -12   1        0.01        0.00      7.39 o 
  -7 -12   1        8.90        2.60      3.64 o 
  -6 -12   1        0.87        4.40     13.41 o 
  -5 -12   1        2.20        1.26      8.14 o 
  -4 -12   1        4.05       11.38      6.68 o 
  -3 -12   1       60.22       58.10      8.33 o 
  -2 -12   1        7.97        8.31      8.08 o 
  -1 -12   1        0.00        5.67      8.11 o 
   0 -12   1       37.48       36.26      8.26 o 
   1 -12   1       10.35       18.70      8.06 o 
   2 -12   1       11.25       19.02      8.40 o 
   3 -12   1       60.69       63.69     12.51 o 
   4 -12   1        0.20        9.32     12.45 o 
   5 -12   1       43.75       43.84     13.03 o 
   6 -12   1        9.25        4.50     15.19 o 
   7 -12   1        2.40        9.47     11.00 o 
 -11 -11   1       36.30       53.50     12.80 o 
 -10 -11   1        0.37        3.77      6.30 o 
  -9 -11   1        0.05        0.00      1.31 o 
  -8 -11   1       23.85       26.01      7.58 o 
  -7 -11   1       61.66       53.64      7.15 o 
  -6 -11   1       29.12       17.65      8.94 o 
  -5 -11   1       16.99        7.41      7.37 o 
  -4 -11   1       76.28      107.39      8.08 o 
  -3 -11   1       57.70       46.55      8.02 o 
  -2 -11   1       53.07       31.55     10.85 o 
  -1 -11   1      230.14      229.03     10.67 o 
   0 -11   1     1294.89     1475.98     29.07 o 
   1 -11   1      920.22     1005.89     15.15 o 
   2 -11   1       69.11      103.52      9.04 o 
   3 -11   1      252.01      270.76     14.86 o 
   4 -11   1       30.30       41.63     12.12 o 
   5 -11   1        3.46        1.25      3.28 o 
   6 -11   1       88.04      105.40     10.97 o 
   7 -11   1       34.33       44.84     10.14 o 
   8 -11   1        1.90       10.42     10.61 o 
 -12 -10   1       13.29       23.29     10.00 o 
 -11 -10   1        3.58        5.25     12.00 o 
 -10 -10   1       17.41       30.64      8.46 o 
  -9 -10   1      120.58      138.43      8.39 o 
  -8 -10   1        1.10        0.10      0.70 o 
  -7 -10   1       74.40       65.87      6.95 o 
  -6 -10   1        9.23        6.27      6.27 o 
  -5 -10   1        8.89       11.00      5.59 o 
  -4 -10   1      112.78      121.60      8.53 o 
  -3 -10   1      191.18      197.55      8.86 o 
  -2 -10   1       84.81      100.44      7.77 o 
  -1 -10   1       17.39        3.06     39.64 o 
   0 -10   1       18.33        1.86      3.37 o 
   1 -10   1      881.79      888.25     14.12 o 
   2 -10   1      631.40      653.56     28.48 o 
   3 -10   1        5.19        4.97      7.03 o 
   4 -10   1        0.96        4.18      7.82 o 
   5 -10   1        0.78        0.37     11.67 o 
   6 -10   1        0.82        0.00      7.83 o 
   7 -10   1       76.31       53.16      9.59 o 
   8 -10   1        3.09        1.13     11.50 o 
   9 -10   1       10.90       20.35     14.57 o 
 -12  -9   1       26.01       37.92      9.44 o 
 -11  -9   1       67.76       89.90      8.83 o 
 -10  -9   1      301.19      370.93     16.18 o 
  -9  -9   1        4.36       19.50      7.45 o 
  -8  -9   1      202.75      242.97      8.14 o 
  -7  -9   1        6.46        0.22      4.86 o 
  -6  -9   1        0.31        0.76    115.58 o 
  -5  -9   1        3.33        7.43      3.16 o 
  -4  -9   1        0.03        7.58      5.41 o 
  -3  -9   1      152.18      155.50      6.72 o 
  -2  -9   1      385.18      429.08      9.46 o 
  -1  -9   1      138.60      132.76      7.42 o 
   0  -9   1        0.03        0.00      9.70 o 
   1  -9   1       12.27        0.00      4.26 o 
   2  -9   1       85.71       58.59      6.46 o 
   3  -9   1       69.02       68.96      5.68 o 
   4  -9   1      105.25      107.60      5.91 o 
   5  -9   1        7.34        2.77     10.35 o 
   6  -9   1      486.54      454.37     12.42 o 
   7  -9   1       15.08        9.64      8.53 o 
   8  -9   1       89.09       69.59      9.81 o 
   9  -9   1        4.55        0.05     14.37 o 
  10  -9   1       15.22       10.79     10.63 o 
 -13  -8   1        2.46        8.95     10.05 o 
 -12  -8   1       25.21       21.55      8.84 o 
 -11  -8   1        0.69        6.37      8.18 o 
 -10  -8   1       15.79       35.20      7.55 o 
  -9  -8   1      439.69      497.85     10.27 o 
  -8  -8   1        0.15        5.61      6.70 o 
  -7  -8   1       27.61       17.87      5.71 o 
  -6  -8   1      164.56      168.68      3.74 o 
  -5  -8   1       25.74       30.36      3.24 o 
  -4  -8   1      379.84      418.57     10.44 o 
  -3  -8   1       51.32       46.03      5.68 o 
  -2  -8   1       86.51       86.45      6.07 o 
  -1  -8   1        2.21        0.00      1.30 o 
   1  -8   1      148.16      193.76     10.53 o 
   2  -8   1       58.97       40.56      4.71 o 
   3  -8   1       77.30       90.65      5.22 o 
   4  -8   1      219.02      200.11      5.83 o 
   5  -8   1      160.13      186.17      8.85 o 
   6  -8   1       11.83        0.77      4.53 o 
   7  -8   1       26.34       42.27      8.47 o 
   8  -8   1       76.50       76.03      9.56 o 
   9  -8   1       25.01       25.87      9.49 o 
  10  -8   1       13.85       12.84      9.89 o 
  11  -8   1        7.75        6.33     11.35 o 
 -13  -7   1        2.16        8.14      7.52 o 
 -12  -7   1        4.72       10.46      5.83 o 
 -11  -7   1        0.06        0.45      3.81 o 
 -10  -7   1       39.94       54.91      6.21 o 
  -9  -7   1      256.04      263.26      8.68 o 
  -8  -7   1        1.49        3.40     15.40 o 
  -7  -7   1      117.77      114.94      3.89 o 
  -6  -7   1       30.86       27.18      2.20 o 
  -5  -7   1     1099.80     1072.45     23.79 o 
  -4  -7   1       36.80       41.63      3.47 o 
  -3  -7   1      357.39      338.53      9.31 o 
  -2  -7   1      205.00      269.55     12.43 o 
  -1  -7   1        0.23        0.00      2.38 o 
   0  -7   1     1433.67     1428.21     14.87 o 
   1  -7   1      150.29      145.36      6.21 o 
   2  -7   1      128.35       95.32      7.37 o 
   3  -7   1      157.23      125.37     73.10 o 
   4  -7   1       15.31        9.32      3.71 o 
   5  -7   1        0.41        4.33      8.57 o 
   6  -7   1      102.42      101.55      7.72 o 
   7  -7   1      374.16      425.00     10.06 o 
   8  -7   1      428.75      388.49     12.35 o 
   9  -7   1        6.41       13.15      8.85 o 
  10  -7   1       13.15       11.39      8.71 o 
  11  -7   1       25.21       14.88      8.24 o 
 -13  -6   1       45.02       66.83      6.58 o 
 -12  -6   1        3.31        4.66      8.66 o 
 -11  -6   1        6.50        5.56      4.11 o 
 -10  -6   1       48.21       53.72      6.22 o 
  -9  -6   1      823.67      890.81      9.72 o 
  -8  -6   1      123.31      109.88      7.47 o 
  -7  -6   1       80.44       78.30      4.41 o 
  -6  -6   1     1104.04      999.52     39.29 o 
  -5  -6   1       71.19       73.34     12.89 o 
  -4  -6   1      129.38      172.88      3.13 o 
  -3  -6   1      314.72      274.05      8.36 o 
  -2  -6   1      539.18      638.81     11.14 o 
  -1  -6   1     2705.92     3059.90     23.58 o 
   0  -6   1        6.69        8.67      4.69 o 
   1  -6   1      463.44      432.29      9.73 o 
   2  -6   1      373.43      446.57      9.35 o 
   3  -6   1      121.44       89.21      6.04 o 
   4  -6   1       59.49       54.08     30.30 o 
   5  -6   1        2.79        0.00      3.35 o 
   6  -6   1      525.84      629.11     10.69 o 
   7  -6   1       36.06       34.03      5.88 o 
   8  -6   1        9.27       17.90      6.28 o 
   9  -6   1      548.47      503.33     10.22 o 
  10  -6   1       49.62       37.45      7.37 o 
  11  -6   1        0.51       14.88      8.80 o 
  12  -6   1       14.96        0.44      5.01 o 
 -13  -5   1        0.01        2.56      6.45 o 
 -12  -5   1        5.36        9.47      4.94 o 
 -11  -5   1      138.88      149.22      6.87 o 
 -10  -5   1       31.45       49.46      6.14 o 
  -9  -5   1       23.43       18.08      4.25 o 
  -8  -5   1        4.44        3.63      4.11 o 
  -7  -5   1      115.58       89.68     23.08 o 
  -6  -5   1      224.28      306.02     10.35 o 
  -5  -5   1      521.73      498.66      8.40 o 
  -4  -5   1     2098.74     2187.27     17.27 o 
  -3  -5   1     7412.00     7774.15     75.25 o 
  -2  -5   1       77.82      103.01      6.41 o 
  -1  -5   1      103.37      125.94      5.27 o 
   0  -5   1     1934.12     1799.35     16.63 o 
   1  -5   1        5.01        0.00      2.72 o 
   2  -5   1     3814.69     4314.37     20.73 o 
   3  -5   1     5403.39     6108.40     22.00 o 
   4  -5   1      147.07      138.48      4.87 o 
   5  -5   1      204.82      267.65     10.87 o 
   6  -5   1       98.89       41.61     12.31 o 
   7  -5   1      437.40      458.88      9.90 o 
   8  -5   1      221.34      203.35      7.38 o 
   9  -5   1      231.54      282.05      8.62 o 
  10  -5   1        8.59        0.00      4.41 o 
  11  -5   1        5.25        0.07      3.02 o 
  12  -5   1        6.28        3.71     10.01 o 
  13  -5   1       59.39       48.33     10.97 o 
 -14  -4   1       30.83       33.65      9.83 o 
 -13  -4   1       62.20       69.42      9.59 o 
 -12  -4   1       28.54       24.21      6.34 o 
 -11  -4   1       23.98       20.42      4.48 o 
 -10  -4   1      406.90      407.65      8.03 o 
  -9  -4   1      199.19      182.68      7.11 o 
  -8  -4   1      144.71      112.33     28.38 o 
  -7  -4   1      199.46      220.90     19.77 o 
  -6  -4   1     2247.66     2366.98     12.65 o 
  -5  -4   1     1983.54     1842.55     12.29 o 
  -4  -4   1       82.83       81.84      3.71 o 
  -3  -4   1     1385.20     1745.50     12.88 o 
  -2  -4   1       57.43       56.64      5.09 o 
  -1  -4   1        0.00        7.90      5.35 o 
   0  -4   1      586.96      538.20      9.44 o 
   1  -4   1     4589.26     4740.98     20.71 o 
   2  -4   1     1021.62     1017.94      9.81 o 
   3  -4   1       52.65       57.86      4.33 o 
   4  -4   1       38.05       45.09      7.56 o 
   5  -4   1       16.60       30.42      7.24 o 
   6  -4   1      182.67      165.82      9.40 o 
   7  -4   1      177.60      158.69      7.31 o 
   8  -4   1       20.62        8.04      5.36 o 
   9  -4   1      485.58      529.04     10.39 o 
  10  -4   1      157.91      140.54      7.61 o 
  11  -4   1      233.73      250.87      8.96 o 
  12  -4   1        3.76        3.30      4.20 o 
  13  -4   1        3.39        9.42      9.91 o 
 -14  -3   1       97.73       99.82      9.45 o 
 -13  -3   1        3.96       10.74      9.93 o 
 -12  -3   1        4.27        1.05      5.69 o 
 -11  -3   1       39.61       39.27      4.93 o 
 -10  -3   1       43.84       19.14      4.53 o 
  -9  -3   1       30.01       33.11      5.78 o 
  -8  -3   1      229.18      204.04      5.64 o 
  -7  -3   1      118.31       97.91      9.64 o 
  -6  -3   1       94.09       74.82      4.30 o 
  -5  -3   1      615.88      580.53      8.78 o 
  -4  -3   1      505.51      559.88      9.87 o 
  -3  -3   1     2899.90     2821.68     10.85 o 
  -2  -3   1    11589.77    11956.81    130.64 o 
  -1  -3   1     8859.74     8819.77     25.32 o 
   1  -3   1    10973.46    11784.59    108.10 o 
   2  -3   1      407.57      493.12      6.28 o 
   4  -3   1        0.00        1.96      5.40 o 
   5  -3   1       88.11      100.60      5.36 o 
   6  -3   1      636.91      680.19      9.30 o 
   7  -3   1      297.90      309.60      9.52 o 
   9  -3   1      814.95      721.33     12.58 o 
  10  -3   1       15.90        4.11      6.48 o 
  11  -3   1      177.61      178.46     11.06 o 
  12  -3   1        1.56        6.50      8.66 o 
  13  -3   1       33.19       25.71      8.42 o 
 -14  -2   1       39.04       50.92     10.74 o 
 -13  -2   1        9.74       10.72      9.39 o 
 -12  -2   1       45.70       54.42     11.59 o 
 -11  -2   1        5.25        0.00      3.60 o 
 -10  -2   1       19.12       25.81      4.91 o 
  -9  -2   1      104.44      105.75      6.00 o 
  -8  -2   1      372.36      432.25      9.22 o 
  -7  -2   1       53.45       63.82      4.61 o 
  -6  -2   1       21.95       39.07      3.05 o 
  -5  -2   1     1223.18     1157.27      7.79 o 
  -4  -2   1      455.36      463.39      5.11 o 
  -3  -2   1        0.30        0.00      2.25 o 
  -2  -2   1      637.30      737.28      3.91 o 
  -1  -2   1     2315.24     2435.07     11.09 o 
   1  -2   1     7931.10     8556.06     75.60 o 
   3  -2   1      106.30      122.19      6.19 o 
   4  -2   1      277.01      266.33      5.44 o 
   5  -2   1     2344.89     2734.48     80.06 o 
   6  -2   1       10.65        8.99      4.79 o 
   7  -2   1       11.65       12.19      5.41 o 
   8  -2   1       56.02       52.33      6.45 o 
   9  -2   1      527.40      532.63     10.67 o 
  10  -2   1      311.08      296.94      9.88 o 
  11  -2   1       53.35       61.92      7.12 o 
  12  -2   1        2.21        0.00      1.04 o 
  13  -2   1       16.20       14.33      7.69 o 
  14  -2   1       78.86       76.87     11.68 o 
 -14  -1   1        3.40        9.48     10.67 o 
 -13  -1   1        0.09        5.59      9.27 o 
 -12  -1   1       23.81       24.21      8.31 o 
 -11  -1   1      255.85      350.60     14.63 o 
 -10  -1   1      134.96      142.99      5.98 o 
  -9  -1   1      745.74      757.59     12.35 o 
  -8  -1   1       27.56       19.05      2.83 o 
  -7  -1   1      260.88      281.21     12.68 o 
  -6  -1   1      384.01      363.76      7.51 o 
  -5  -1   1       27.93       26.73      1.81 o 
  -4  -1   1     1470.62     1350.70      7.45 o 
  -3  -1   1       41.48       36.72      2.25 o 
  -2  -1   1    13353.72    14093.61     74.14 o 
   3  -1   1     3430.15     4172.13     31.79 o 
   4  -1   1      272.79      326.81      5.34 o 
   5  -1   1       10.08        7.56      1.97 o 
   6  -1   1        0.03        0.01      1.97 o 
   7  -1   1     1065.02     1180.29     19.24 o 
   8  -1   1      830.86     1031.45     29.47 o 
   9  -1   1        7.63        1.32      1.69 o 
  10  -1   1      144.35       97.08      9.97 o 
  11  -1   1        6.35        2.65      7.45 o 
  12  -1   1        4.55        0.00      5.83 o 
  13  -1   1        0.06        7.70     12.52 o 
  14  -1   1        5.13        4.66      8.85 o 
 -14   0   1        5.88        9.23     10.57 o 
 -13   0   1        0.03        0.00      3.30 o 
 -12   0   1        0.67        0.97      2.11 o 
 -11   0   1       20.25       22.02      8.22 o 
 -10   0   1      143.14      139.55      6.80 o 
  -9   0   1      355.75      336.96      9.82 o 
  -8   0   1        0.67        0.20      3.39 o 
  -7   0   1      114.56      148.34      5.91 o 
  -6   0   1       34.09       48.57      3.35 o 
  -5   0   1     1332.35     1431.56     17.86 o 
  -4   0   1      726.02      703.71     15.18 o 
  -3   0   1      523.94      475.44      7.51 o 
  -2   0   1    40607.81    44689.30    144.39 o 
   2   0   1     1660.69     1888.85     11.03 o 
   3   0   1      451.39      465.05      4.90 o 
   4   0   1      554.03      664.81      9.15 o 
   5   0   1      108.33      183.54      3.54 o 
   6   0   1      945.35     1260.78     13.50 o 
   7   0   1        9.24       21.30      3.05 o 
   8   0   1      397.51      408.16      5.92 o 
   9   0   1       31.11       34.54      4.50 o 
  10   0   1       57.76       76.83      5.53 o 
  11   0   1       84.83       64.36      6.34 o 
  12   0   1       30.05       10.83      6.67 o 
  13   0   1        0.56        0.00      3.29 o 
  14   0   1        6.81        3.63     10.41 o 
 -13   1   1       10.38       17.42      9.65 o 
 -12   1   1       64.87       70.71      9.48 o 
 -11   1   1      186.19      174.67     17.10 o 
 -10   1   1      441.13      465.81     32.38 o 
  -9   1   1        1.49        0.22      1.62 o 
  -8   1   1      465.84      447.53      7.81 o 
  -7   1   1       33.28       29.57      4.31 o 
  -6   1   1      716.45      786.68     13.98 o 
  -5   1   1      561.52      686.49      6.24 o 
  -4   1   1       43.37       53.14      3.20 o 
  -3   1   1     5257.61     5997.30     79.14 o 
  -2   1   1    10100.38    10413.28     91.44 o 
   2   1   1      248.45      302.17      3.08 o 
   3   1   1      739.48      771.62     12.54 o 
   4   1   1       16.68        3.43      2.08 o 
   5   1   1      598.56      582.11      8.20 o 
   6   1   1       22.98       35.38      2.79 o 
   7   1   1       23.88       37.84      2.81 o 
   8   1   1        7.01       11.55      2.61 o 
   9   1   1       52.96       59.10      3.24 o 
  10   1   1      151.45      157.93      7.61 o 
  11   1   1      187.90      227.82      9.30 o 
  12   1   1       16.37       28.47     12.42 o 
  13   1   1       26.78       24.09      9.16 o 
  14   1   1        2.57        5.60     14.88 o 
 -13   2   1       90.48       74.39      8.43 o 
 -12   2   1       30.70       28.00      9.19 o 
 -11   2   1       23.32       63.87      8.88 o 
 -10   2   1       72.08       73.45     10.89 o 
  -9   2   1      213.51      193.90      8.44 o 
  -8   2   1        1.14        0.00      2.84 o 
  -7   2   1      149.17      170.95      6.23 o 
  -6   2   1      194.99      239.69      7.81 o 
  -5   2   1      440.12      509.30      9.33 o 
  -4   2   1        0.07        0.00      0.21 o 
  -3   2   1       10.39       10.17      4.46 o 
   3   2   1        6.23       16.82      1.98 o 
   4   2   1       32.74       30.82      1.95 o 
   5   2   1     2240.49     2423.73     17.79 o 
   6   2   1       82.61       54.92      2.17 o 
   7   2   1       14.97       13.14      2.17 o 
   8   2   1        8.58        5.24      3.01 o 
   9   2   1      101.90       82.54      5.05 o 
  10   2   1       65.25       70.20      5.11 o 
  11   2   1        2.83        0.09      5.24 o 
  12   2   1       12.86       12.83      7.58 o 
  13   2   1       87.52      109.89      9.28 o 
  14   2   1       47.54       38.19     14.01 o 
 -13   3   1        6.08        8.10     10.38 o 
 -12   3   1      114.91      109.38     11.06 o 
 -11   3   1      569.69      505.37     18.80 o 
 -10   3   1        0.27       20.59     12.66 o 
  -9   3   1      371.08      430.18     14.60 o 
  -8   3   1       41.78       48.73      6.32 o 
  -7   3   1      274.74      288.14     13.61 o 
  -6   3   1       32.40       28.82      6.43 o 
  -5   3   1      342.43      425.58      9.78 o 
  -4   3   1     1051.60     1006.43     13.10 o 
  -3   3   1      164.59      180.12      7.16 o 
  -1   3   1      119.66       73.05      4.63 o 
   0   3   1       35.21       35.06      7.31 o 
   1   3   1     1527.89     1514.01     34.73 o 
   2   3   1     2610.86     2973.31    104.49 o 
   3   3   1      414.61      406.76      5.12 o 
   4   3   1      119.84      144.04      2.75 o 
   5   3   1      770.46      915.80     15.71 o 
   6   3   1     1136.72     1329.24     10.27 o 
   7   3   1     2227.22     2487.40     17.38 o 
   8   3   1       22.03       29.74      5.02 o 
   9   3   1       27.09       36.41      4.47 o 
  10   3   1       65.84       58.31      5.17 o 
  11   3   1      134.80      132.00      6.18 o 
  12   3   1        7.69        9.44      5.90 o 
  13   3   1       34.11       43.48     13.40 o 
  14   3   1       37.63       40.33     14.21 o 
 -13   4   1       37.63       19.47      8.71 o 
 -12   4   1       77.21       68.72     10.07 o 
 -11   4   1        5.42        1.00      2.09 o 
 -10   4   1      124.84      111.55     13.67 o 
  -9   4   1       26.91       13.56      7.78 o 
  -8   4   1      125.80      102.69     61.27 o 
  -7   4   1        0.13        9.56      6.87 o 
  -6   4   1       82.25       66.39     43.66 o 
  -5   4   1      267.63      292.38      9.94 o 
  -4   4   1       51.86       53.33      6.98 o 
  -3   4   1       93.53      115.78      7.12 o 
  -2   4   1      691.58      543.07      9.27 o 
  -1   4   1     1640.02     1504.70      9.41 o 
   0   4   1      390.03      353.47      4.85 o 
   1   4   1      330.07      339.66      4.63 o 
   2   4   1       12.38        7.89      2.48 o 
   3   4   1      123.03      116.00      9.71 o 
   4   4   1      568.35      660.09      6.18 o 
   5   4   1      281.19      312.50     10.17 o 
   6   4   1       16.10       33.80      2.52 o 
   7   4   1       90.13       82.80     60.16 o 
   8   4   1      551.79      518.11     54.22 o 
   9   4   1      791.87      760.85     10.80 o 
  10   4   1       47.53       40.70      5.51 o 
  11   4   1        5.47        0.38      2.39 o 
  12   4   1        0.28        2.56      7.23 o 
  13   4   1       14.69       24.78      6.49 o 
  14   4   1        4.19       14.98     10.19 o 
 -12   5   1       24.32       20.05     10.01 o 
 -11   5   1      178.61      153.08      8.19 o 
 -10   5   1      123.09      130.06      7.94 o 
  -9   5   1       62.96       56.45      7.01 o 
  -8   5   1     1043.84      979.13     32.29 o 
  -7   5   1       72.83       64.92      6.44 o 
  -6   5   1      179.63      194.02      7.21 o 
  -5   5   1      447.25      485.71     42.12 o 
  -4   5   1      341.10      308.83     10.40 o 
  -3   5   1      680.32      702.75     12.22 o 
  -2   5   1      697.44      645.12      7.67 o 
  -1   5   1        7.57       15.91     11.71 o 
   0   5   1        0.56        0.00      1.96 o 
   1   5   1     1370.61     1232.91      8.69 o 
   2   5   1       13.54       10.65      2.83 o 
   3   5   1      383.90      267.52      8.03 o 
   4   5   1        5.89       10.60      3.50 o 
   5   5   1      637.86      865.71     14.81 o 
   6   5   1       88.00       88.15      4.98 o 
   7   5   1     1574.77     1127.08    626.93 o 
   8   5   1     1320.27     1140.25     37.17 o 
   9   5   1      324.71      336.92      6.60 o 
  10   5   1      818.90      861.37     18.00 o 
  11   5   1       19.68       17.43      5.12 o 
  12   5   1      102.46      101.63      5.73 o 
  13   5   1        8.33       16.41      6.64 o 
  14   5   1       23.11       29.58      7.56 o 
 -12   6   1       12.03        6.36     10.25 o 
 -11   6   1       36.38       23.44      7.96 o 
 -10   6   1        9.02        1.58      6.40 o 
  -9   6   1       28.62       27.24      6.86 o 
  -8   6   1      230.58      222.39      8.13 o 
  -7   6   1      274.70      294.04     10.74 o 
  -6   6   1      142.20      118.56      6.00 o 
  -5   6   1      172.34      156.78      3.64 o 
  -4   6   1      776.20      847.14      7.86 o 
  -3   6   1      135.51      126.50      5.94 o 
  -2   6   1      954.85      983.71     13.13 o 
  -1   6   1     1541.96     1578.65     16.53 o 
   0   6   1       33.29       38.64      4.36 o 
   1   6   1      252.60      319.17      4.92 o 
   2   6   1      743.56      673.08      5.82 o 
   3   6   1       95.75       92.04      4.09 o 
   4   6   1      391.83      382.53      4.92 o 
   5   6   1      342.22      381.00      7.02 o 
   6   6   1      874.48      854.93     20.62 o 
   7   6   1      312.01      214.86     45.13 o 
   8   6   1       46.99       57.31      6.43 o 
   9   6   1      239.94      283.05      7.04 o 
  10   6   1       10.34       16.39      4.90 o 
  11   6   1        9.78        5.59      3.72 o 
  12   6   1        8.64        9.22      5.99 o 
  13   6   1       10.46        4.35      3.64 o 
  14   6   1        2.01        4.94      8.58 o 
 -11   7   1        1.40       11.29      8.28 o 
 -10   7   1      113.14      110.67      8.15 o 
  -9   7   1       13.41        7.30      7.10 o 
  -8   7   1       37.71       30.18      6.92 o 
  -7   7   1      448.16      463.78     14.42 o 
  -6   7   1      231.45      264.60      7.35 o 
  -5   7   1      601.68      563.81     10.09 o 
  -4   7   1      512.12      614.97     11.55 o 
  -3   7   1       19.18       27.43     18.16 o 
  -2   7   1       45.25       52.26      6.30 o 
  -1   7   1        0.38        8.47      6.11 o 
   0   7   1      128.95      123.49      5.40 o 
   1   7   1       14.37        6.15      3.58 o 
   2   7   1       81.55       97.01      4.98 o 
   3   7   1     2455.84     2757.76     25.21 o 
   4   7   1      351.90      381.15      5.84 o 
   5   7   1      313.41      327.02      5.54 o 
   6   7   1      347.52      318.04      5.36 o 
   7   7   1       11.98       12.27      3.12 o 
   8   7   1     1004.55     1088.53     14.04 o 
   9   7   1      338.59      380.44      9.99 o 
  10   7   1        5.02       16.45      6.18 o 
  11   7   1       57.49       58.77      5.38 o 
  12   7   1        0.01        2.11      6.08 o 
  13   7   1       29.22       27.93      7.50 o 
 -11   8   1        0.27        7.83     10.99 o 
 -10   8   1        0.23        0.69      7.97 o 
  -9   8   1       69.28       57.45      7.65 o 
  -8   8   1       79.95       68.99      7.50 o 
  -7   8   1       18.11       12.36      6.75 o 
  -6   8   1      168.22      181.62      7.40 o 
  -5   8   1      387.44      465.62     10.21 o 
  -4   8   1      438.25      473.73      6.22 o 
  -3   8   1     1020.86     1048.74     13.83 o 
  -2   8   1      270.57      270.40     23.68 o 
  -1   8   1      377.47      277.21    158.98 o 
   0   8   1      340.77      361.52     10.95 o 
   1   8   1       44.18       42.47      6.00 o 
   2   8   1        0.11        6.58      7.75 o 
   3   8   1      129.63      124.54      4.48 o 
   4   8   1       67.20       72.51      4.28 o 
   5   8   1       12.23       18.71      5.49 o 
   6   8   1        4.40        6.72      3.46 o 
   7   8   1      193.42      157.42      5.75 o 
   8   8   1        6.44       17.89      7.95 o 
   9   8   1      171.33      164.21      9.81 o 
  10   8   1      216.80      240.74      9.19 o 
  11   8   1       35.01       21.05      6.10 o 
  12   8   1       15.04       21.91      7.07 o 
  13   8   1        1.62        6.47      6.69 o 
 -10   9   1        5.99       11.55      8.57 o 
  -9   9   1       14.04        0.03      2.91 o 
  -8   9   1        5.19       12.19      7.18 o 
  -7   9   1      136.02      121.19      7.78 o 
  -6   9   1      483.87      464.01      9.80 o 
  -5   9   1        0.11       11.96     10.95 o 
  -4   9   1      190.00      149.01      7.47 o 
  -3   9   1      942.06      947.84     15.79 o 
  -2   9   1      176.39      144.16      5.70 o 
  -1   9   1      144.43      124.20      5.59 o 
   0   9   1      649.40      658.69     24.41 o 
   1   9   1      325.73      267.59    158.77 o 
   2   9   1       29.71       35.65      9.05 o 
   3   9   1       96.38      120.82     10.52 o 
   4   9   1      191.47      182.18      6.46 o 
   5   9   1       70.55       79.06      4.46 o 
   6   9   1       12.15        8.22      4.68 o 
   7   9   1       97.31       92.61      4.82 o 
   8   9   1        6.90        0.33      3.41 o 
   9   9   1        1.87        0.00      1.05 o 
  10   9   1        8.93       11.47      7.60 o 
  11   9   1       22.95       37.73      8.31 o 
  12   9   1       46.84       59.06      9.05 o 
  13   9   1       30.64       17.27      8.65 o 
  -9  10   1        5.75        8.22      8.60 o 
  -8  10   1       53.02       53.47      9.56 o 
  -7  10   1       71.61       62.17      9.51 o 
  -6  10   1       82.59       89.00      9.53 o 
  -5  10   1       55.88       63.30      9.33 o 
  -4  10   1       29.51       23.99      8.29 o 
  -3  10   1        7.79        2.60      3.63 o 
  -2  10   1      168.94      162.09      6.51 o 
  -1  10   1      233.60      281.80      7.18 o 
   0  10   1       56.03       56.91      5.62 o 
   1  10   1      220.53      181.34      7.67 o 
   2  10   1        3.81        0.32      3.84 o 
   3  10   1       96.86       10.02      5.64 o 
   4  10   1       39.53       40.05      6.71 o 
   5  10   1       50.87       47.09      4.97 o 
   6  10   1        8.64        2.22      3.27 o 
   7  10   1        2.08        0.09      0.72 o 
   8  10   1        6.94        0.74      5.99 o 
   9  10   1       48.62       53.62      7.71 o 
  10  10   1      117.41      147.29      9.13 o 
  11  10   1       25.75       24.83      8.82 o 
  12  10   1       57.25       58.67     10.21 o 
  -9  11   1       15.84       25.45     11.80 o 
  -8  11   1        0.06        3.90     10.53 o 
  -7  11   1       70.72       55.95     10.17 o 
  -6  11   1       24.35       30.76     10.38 o 
  -5  11   1       18.40        8.18      8.80 o 
  -3  11   1       66.52       75.47      6.67 o 
  -2  11   1        0.81       14.82      6.19 o 
  -1  11   1      322.15      360.49      9.73 o 
   0  11   1       20.72       42.66      9.27 o 
   1  11   1      612.67      679.22     12.27 o 
   2  11   1        0.98        1.16      9.25 o 
   3  11   1       11.74       17.00      6.02 o 
   4  11   1       27.21       30.04      5.63 o 
   5  11   1      132.16      135.04      8.78 o 
   6  11   1       10.05        0.00      3.89 o 
   7  11   1       23.82        9.79     10.78 o 
   8  11   1       10.84        8.77      8.06 o 
   9  11   1       16.94       15.91      7.84 o 
  10  11   1        0.03        4.41      7.68 o 
  11  11   1       58.84       79.49      9.43 o 
  12  11   1        0.52        0.00      9.75 o 
  -8  12   1       18.20       29.97     11.37 o 
  -7  12   1       19.47       20.84     10.37 o 
  -6  12   1       40.36       29.71     10.12 o 
  -5  12   1       98.63      106.65     10.66 o 
  -4  12   1       14.53        2.53      6.41 o 
  -3  12   1       93.82       74.88      9.75 o 
  -2  12   1       74.47       82.62     10.27 o 
  -1  12   1      884.29     1061.95     21.20 o 
   0  12   1      406.38      461.99     18.96 o 
   1  12   1       23.11       34.54      8.77 o 
   2  12   1      107.78      109.05     11.53 o 
   3  12   1       25.03       31.61      6.05 o 
   4  12   1       64.71       60.16      8.74 o 
   5  12   1      199.66      205.61      9.55 o 
   6  12   1        0.92        3.54      8.10 o 
   7  12   1        9.18        6.06     13.48 o 
   8  12   1       16.82       13.93      7.62 o 
   9  12   1       19.37        9.03      7.49 o 
  10  12   1        0.64        0.16      2.14 o 
  11  12   1        5.63        8.62     12.11 o 
  -6  13   1       29.94       43.32     11.45 o 
  -5  13   1        4.08        7.90     10.36 o 
  -4  13   1       54.71       72.07     14.06 o 
  -3  13   1        0.82       20.83     13.46 o 
  -2  13   1       10.03       12.85      8.96 o 
  -1  13   1        6.43        0.00      1.70 o 
   1  13   1      275.51      273.43     11.14 o 
   2  13   1        0.33        8.76      8.07 o 
   3  13   1        0.07        0.00      3.03 o 
   4  13   1        2.53        3.43      8.01 o 
   5  13   1       77.24       78.65      7.46 o 
   6  13   1      105.65      105.03     10.27 o 
   7  13   1        9.94       15.94      9.83 o 
   8  13   1       22.38       18.33      8.26 o 
   9  13   1        4.11       10.97     10.92 o 
  10  13   1        8.64       17.87     12.05 o 
  -5  14   1       27.47       38.74     11.55 o 
  -4  14   1        8.87       13.74     10.71 o 
  -3  14   1        4.44        9.83     14.10 o 
  -2  14   1       49.99       52.75     13.77 o 
  -1  14   1        1.85       12.79      9.86 o 
   0  14   1        5.22        4.85     10.68 o 
   1  14   1        9.70        5.44     14.42 o 
   2  14   1       44.93       82.43     12.63 o 
   3  14   1        1.39        4.67      8.52 o 
   4  14   1        2.19        7.62      8.90 o 
   5  14   1        0.15       10.48     13.04 o 
   6  14   1        5.89        0.17      8.16 o 
   7  14   1       20.35       16.62     10.74 o 
   8  14   1       11.01       12.06      9.17 o 
   9  14   1       44.43       37.46      9.97 o 
  -3  15   1        1.75        1.82     16.30 o 
  -2  15   1        1.00        5.68     15.23 o 
  -1  15   1        5.00        0.00      8.34 o 
   0  15   1        0.33        0.38      7.19 o 
   1  15   1       54.60       61.73     10.53 o 
   2  15   1        0.02       30.49      9.19 o 
   3  15   1        1.36        7.77      8.23 o 
   4  15   1       10.10       12.37      8.58 o 
   5  15   1        0.00       12.33     14.87 o 
   6  15   1        1.61       11.78     17.82 o 
   7  15   1        0.48        6.65     12.15 o 
   0  16   1       18.66       31.58     12.19 o 
   1  16   1        1.80        8.65     16.11 o 
   2  16   1        0.12       13.22     10.55 o 
   3  16   1       14.15       16.74      9.47 o 
   4  16   1        0.63        9.85     10.38 o 
  -4 -15   2        2.28        4.33     16.04 o 
  -3 -15   2       11.77       27.05     11.77 o 
  -2 -15   2       11.13       28.85     11.36 o 
  -1 -15   2       11.74       12.77     11.73 o 
   0 -15   2       13.65        9.67     11.98 o 
   1 -15   2        0.68        9.09     17.43 o 
  -7 -14   2        6.82        8.54     17.56 o 
  -6 -14   2        0.37        1.52     17.43 o 
  -5 -14   2        6.26        0.02      1.49 o 
  -4 -14   2        0.00        4.32     10.19 o 
  -3 -14   2       13.90       21.62     11.37 o 
  -2 -14   2        0.19        0.17      2.69 o 
  -1 -14   2        0.02        0.00     15.67 o 
   0 -14   2        5.00        6.00     14.79 o 
   1 -14   2        0.01       15.19     10.48 o 
   2 -14   2        1.31        0.00     11.69 o 
   3 -14   2       47.76       50.56     16.65 o 
   4 -14   2        9.02       16.53     16.62 o 
  -8 -13   2        4.23        2.05     11.70 o 
  -6 -13   2       19.67        8.53     10.50 o 
  -5 -13   2        3.16        0.58     14.15 o 
  -4 -13   2       11.44       12.68      8.70 o 
  -3 -13   2        6.71       19.49     10.39 o 
  -2 -13   2       80.26       51.41      9.25 o 
  -1 -13   2        0.81        4.20      9.26 o 
   0 -13   2        2.07       11.33     12.78 o 
   1 -13   2        1.83        9.22      9.18 o 
   2 -13   2        0.05        6.75      9.35 o 
   3 -13   2        5.71       14.87     14.68 o 
   4 -13   2       43.57       33.81     14.50 o 
   5 -13   2        2.53        2.61     20.02 o 
   6 -13   2       12.41        9.08     16.67 o 
  -9 -12   2        4.50       19.25     17.41 o 
  -8 -12   2        2.86        0.00      4.84 o 
  -6 -12   2       15.79        3.12     12.06 o 
  -5 -12   2        4.78        5.83      8.46 o 
  -4 -12   2        1.68        6.66      6.89 o 
  -3 -12   2       36.69       53.90     10.62 o 
  -2 -12   2        8.47        0.39      3.26 o 
  -1 -12   2        9.25        5.89     11.19 o 
   0 -12   2       23.63       25.68      8.35 o 
   1 -12   2        2.28        8.10     11.25 o 
   2 -12   2       31.54       46.33      8.67 o 
   3 -12   2        3.68        0.00      9.01 o 
   4 -12   2       79.63       75.80     13.37 o 
   5 -12   2        0.16        6.36     13.80 o 
   6 -12   2        0.13       16.37     14.62 o 
   7 -12   2       54.84       68.46     16.84 o 
 -10 -11   2       29.77       41.91     12.14 o 
  -9 -11   2        0.10        9.22     15.46 o 
  -8 -11   2        0.07        0.00      9.67 o 
  -7 -11   2        0.43        1.70      4.08 o 
  -6 -11   2       13.06       18.25      6.95 o 
  -5 -11   2        3.51        8.78      6.61 o 
  -4 -11   2      156.48      125.42      7.13 o 
  -3 -11   2      135.33      117.74      8.98 o 
  -2 -11   2       60.65       62.22      8.79 o 
  -1 -11   2      256.79      283.71     11.99 o 
   0 -11   2        1.56        0.04      6.41 o 
   1 -11   2      438.21      431.12     11.70 o 
   2 -11   2      157.55      161.04      9.39 o 
   3 -11   2       19.64       13.23      8.06 o 
   4 -11   2        0.32        0.00      3.19 o 
   5 -11   2       10.55       18.72     12.36 o 
   6 -11   2        5.26       11.83     13.92 o 
   7 -11   2       56.78       45.71     15.37 o 
   8 -11   2       47.57       43.97     16.23 o 
 -11 -10   2       64.84       81.44     12.68 o 
 -10 -10   2        6.97        8.75     13.48 o 
  -9 -10   2        1.32        7.68      9.07 o 
  -8 -10   2       12.09        6.83     10.05 o 
  -7 -10   2        9.11       14.56      6.62 o 
  -6 -10   2       34.83       31.28      6.24 o 
  -5 -10   2        5.87        6.59      5.99 o 
  -4 -10   2      193.71      210.03      5.38 o 
  -3 -10   2        1.09       28.69     19.99 o 
  -2 -10   2      136.94      133.93      8.69 o 
  -1 -10   2       94.61       66.07      8.25 o 
   0 -10   2     1277.37     1294.74     24.80 o 
   1 -10   2       10.63       19.51      8.53 o 
   2 -10   2      389.45      363.47     17.03 o 
   3 -10   2      106.10      127.97      8.50 o 
   4 -10   2      142.87      119.47     13.09 o 
   5 -10   2      159.69      121.24     13.76 o 
   6 -10   2      238.29      279.51     16.84 o 
   7 -10   2       46.29       64.76     10.41 o 
   8 -10   2       44.38       35.99     10.14 o 
   9 -10   2       18.08       37.61     11.21 o 
 -12  -9   2       46.22       47.78     13.13 o 
 -11  -9   2       15.95       17.97      8.82 o 
 -10  -9   2       93.21      115.82     13.13 o 
  -9  -9   2       27.08       30.72      6.66 o 
  -8  -9   2       29.94       30.00      6.74 o 
  -7  -9   2      145.78      155.66      7.19 o 
  -6  -9   2       27.86       18.30      5.74 o 
  -5  -9   2       44.39       38.07      3.89 o 
  -4  -9   2        0.01        5.39      3.44 o 
  -3  -9   2       68.49       83.00      9.00 o 
  -2  -9   2      157.37      163.56      7.92 o 
  -1  -9   2       74.46       75.52      7.28 o 
   1  -9   2        0.16        3.37      9.00 o 
   2  -9   2        0.74        0.00      5.05 o 
   3  -9   2       77.60       57.24      6.64 o 
   4  -9   2       74.52       82.18     10.97 o 
   5  -9   2       48.04       33.66      8.04 o 
   6  -9   2       19.18       20.73      8.73 o 
   7  -9   2       36.77       41.04      9.34 o 
   8  -9   2        8.64       13.26      9.28 o 
   9  -9   2        6.53       13.71      9.94 o 
  10  -9   2        1.27       10.66     11.00 o 
 -12  -8   2        0.01        4.98      9.01 o 
 -11  -8   2      125.28      143.38     13.71 o 
 -10  -8   2       82.23       90.35      9.26 o 
  -9  -8   2       14.40       16.76      7.18 o 
  -8  -8   2       68.48       69.66      6.70 o 
  -7  -8   2        7.90       10.89      5.81 o 
  -6  -8   2        0.48        0.98      2.91 o 
  -5  -8   2      135.08      153.30      3.78 o 
  -4  -8   2      542.64      548.70      6.03 o 
  -3  -8   2       41.28       39.75      5.89 o 
  -2  -8   2      211.87      200.23      7.56 o 
  -1  -8   2      410.93      437.70      9.12 o 
   0  -8   2       48.26       25.87      7.18 o 
   1  -8   2       33.38       31.07      5.78 o 
   2  -8   2      339.07      347.43      8.78 o 
   3  -8   2      778.28      841.44     23.14 o 
   4  -8   2      157.50      129.25      5.65 o 
   5  -8   2       76.12       64.61      7.57 o 
   6  -8   2       37.13       27.46      7.82 o 
   7  -8   2       24.39       18.17      8.56 o 
   8  -8   2      163.13      161.77     10.40 o 
   9  -8   2        2.89        2.40      9.22 o 
  10  -8   2       28.97       36.84     10.25 o 
  11  -8   2        7.74       10.67     11.58 o 
 -13  -7   2        2.83       14.85      7.15 o 
 -12  -7   2       41.31       44.91      7.24 o 
 -11  -7   2        0.14       12.17      7.72 o 
 -10  -7   2        8.85       15.23      7.30 o 
  -9  -7   2      325.50      376.77      9.18 o 
  -8  -7   2      217.49      219.81      7.66 o 
  -7  -7   2       31.60       29.17      4.11 o 
  -6  -7   2       49.05       45.70      3.35 o 
  -5  -7   2      441.01      487.16      9.21 o 
  -4  -7   2       12.96        9.91      3.51 o 
  -3  -7   2       89.13      139.30      9.82 o 
  -2  -7   2      175.34      138.04      8.17 o 
  -1  -7   2       46.50       40.22      6.77 o 
   0  -7   2       66.44       35.86      5.76 o 
   1  -7   2      407.29      456.22      8.32 o 
   2  -7   2       26.49       15.14      4.91 o 
   3  -7   2        6.11        1.76      6.33 o 
   4  -7   2      158.86      143.86      7.06 o 
   5  -7   2      349.25      370.30     16.91 o 
   6  -7   2      186.19      182.31      8.64 o 
   7  -7   2        1.39        0.00      9.79 o 
   8  -7   2      277.87      253.41     10.96 o 
   9  -7   2      297.74      323.46     11.68 o 
  10  -7   2       29.97       34.96      9.77 o 
  11  -7   2        8.70       18.89     10.46 o 
 -13  -6   2        0.00       20.46      9.54 o 
 -12  -6   2        1.92       10.58      7.61 o 
 -11  -6   2       48.04       49.29      6.30 o 
 -10  -6   2        0.67       12.84      8.01 o 
  -9  -6   2        0.04       18.71      5.63 o 
  -8  -6   2     1044.91     1214.95     12.86 o 
  -7  -6   2      249.81      245.30      5.10 o 
  -6  -6   2        4.96        5.50      1.76 o 
  -5  -6   2     1056.30      913.98    146.43 o 
  -4  -6   2      191.97      202.20      9.31 o 
  -3  -6   2     4015.05     4075.08     84.42 o 
  -2  -6   2        0.72       14.20      6.33 o 
  -1  -6   2        0.32        0.00      2.90 o 
   0  -6   2      955.22     1038.94     24.30 o 
   1  -6   2        1.28        0.00      8.85 o 
   2  -6   2       15.75        8.98      6.21 o 
   3  -6   2       10.85        7.01      5.70 o 
   4  -6   2       45.77        0.00      2.88 o 
   5  -6   2      253.55      264.15      8.18 o 
   6  -6   2      206.14      235.89     19.26 o 
   7  -6   2       28.24       28.70      7.04 o 
   8  -6   2      156.90      142.72      7.41 o 
   9  -6   2       51.14       65.39      7.37 o 
  10  -6   2       17.47       18.31      9.06 o 
  11  -6   2       43.73       62.78     12.08 o 
  12  -6   2        4.36       19.72     10.23 o 
 -13  -5   2       23.32       19.57      8.76 o 
 -12  -5   2        2.60       14.27      7.99 o 
 -11  -5   2        2.97       10.50      6.00 o 
 -10  -5   2       10.45       15.19      5.84 o 
  -9  -5   2       87.99      119.13      8.47 o 
  -8  -5   2      112.27      121.82      4.96 o 
  -7  -5   2       40.48       45.13      3.50 o 
  -6  -5   2     1932.99     1342.60    345.14 o 
  -5  -5   2      534.33      475.56     14.38 o 
  -4  -5   2      512.76      620.30      6.15 o 
  -3  -5   2      129.94       98.84      6.29 o 
  -2  -5   2     3480.61     3549.75     21.55 o 
  -1  -5   2      379.30      503.06      7.73 o 
   0  -5   2       64.63       65.75      5.24 o 
   1  -5   2     2274.48     2478.05     18.37 o 
   2  -5   2     1312.05     1594.04     14.34 o 
   3  -5   2       39.78       39.40      5.77 o 
   5  -5   2      108.41       64.31     40.97 o 
   6  -5   2      134.32      191.24     18.11 o 
   7  -5   2        2.21       16.73      5.07 o 
   8  -5   2       91.71       88.85      6.67 o 
   9  -5   2      144.49      147.26      7.58 o 
  10  -5   2        0.61        1.89      8.17 o 
  11  -5   2      105.16      101.97      8.10 o 
  12  -5   2       46.24       50.25      8.38 o 
  13  -5   2        0.14       10.95      8.98 o 
 -13  -4   2        0.22        8.25     10.64 o 
 -12  -4   2       13.09       14.50      9.83 o 
 -11  -4   2       91.81       84.14      6.17 o 
 -10  -4   2      119.21      141.70      6.57 o 
  -9  -4   2      104.12       93.94      5.67 o 
  -8  -4   2       54.00       51.53      4.26 o 
  -7  -4   2      184.56      151.84     46.72 o 
  -6  -4   2      233.20      231.69      4.70 o 
  -5  -4   2        0.18        0.00      1.32 o 
  -4  -4   2      157.41      201.02      3.36 o 
  -3  -4   2      357.50      339.94      8.27 o 
  -2  -4   2      327.32      404.50      7.96 o 
  -1  -4   2     2670.21     2814.48     18.47 o 
   0  -4   2    10186.04    10700.99     35.71 o 
   1  -4   2      626.74      713.82     10.39 o 
   2  -4   2     2247.14     2301.11     14.98 o 
   5  -4   2       68.91       53.91      7.77 o 
   6  -4   2      288.49      332.24     11.61 o 
   7  -4   2      487.33      559.32     10.04 o 
   8  -4   2      254.02      292.54      9.17 o 
   9  -4   2      613.87      608.83     12.35 o 
  10  -4   2       38.21       40.83      6.96 o 
  11  -4   2       13.90       12.42     11.45 o 
  12  -4   2        1.26       10.35      7.64 o 
  13  -4   2       55.23       47.22      8.69 o 
 -13  -3   2       14.62       23.60      8.79 o 
 -12  -3   2       30.43       12.45      6.37 o 
 -11  -3   2       18.81       15.12      5.84 o 
 -10  -3   2      517.19      511.41      9.56 o 
  -9  -3   2        4.85        0.00      3.01 o 
  -8  -3   2      580.06      549.73     28.69 o 
  -7  -3   2       38.27       34.73      4.01 o 
  -6  -3   2      254.20      248.64      4.80 o 
  -5  -3   2      582.87      582.68      7.38 o 
  -4  -3   2     1821.55     1721.27     36.92 o 
  -3  -3   2     1446.42     1531.02     18.67 o 
  -2  -3   2    11943.69    12000.42    356.23 o 
  -1  -3   2     1797.92     1971.12     13.90 o 
   1  -3   2       15.55        9.95      5.57 o 
   4  -3   2      514.87      503.25     19.68 o 
   5  -3   2       60.63       72.11      5.31 o 
   6  -3   2      878.54      878.04     15.00 o 
   7  -3   2      428.28      422.06     13.70 o 
   8  -3   2       20.64       27.42      6.56 o 
   9  -3   2       24.59       26.96      7.75 o 
  10  -3   2      306.57      286.26     10.39 o 
  11  -3   2       71.47       72.20      8.39 o 
  12  -3   2       73.80       69.02      7.85 o 
  13  -3   2       17.03        5.88      7.09 o 
 -13  -2   2        0.25        5.45     10.66 o 
 -12  -2   2       19.88       19.02      6.31 o 
 -11  -2   2      177.35      142.57      6.65 o 
 -10  -2   2       73.62       60.52      5.54 o 
  -9  -2   2       44.53       19.73      8.82 o 
  -8  -2   2      266.02      217.13    141.72 o 
  -7  -2   2      189.92      205.97      5.44 o 
  -6  -2   2       72.08       76.65      3.32 o 
  -5  -2   2      802.32      978.71      6.67 o 
  -4  -2   2      592.21      575.62      4.65 o 
  -3  -2   2      118.16      108.09      3.19 o 
  -2  -2   2    12525.90    12386.92     56.73 o 
  -1  -2   2     1100.15     1067.41      9.31 o 
   4  -2   2      242.54      322.94      6.09 o 
   5  -2   2     2881.35     3920.11     17.72 o 
   6  -2   2      571.05      634.00     17.85 o 
   7  -2   2      447.39      536.85      8.99 o 
   8  -2   2      737.53      720.07     46.17 o 
   9  -2   2        4.87        8.46      6.90 o 
  10  -2   2      350.88      314.83     10.06 o 
  11  -2   2       12.23       11.38      5.72 o 
  12  -2   2       32.74       24.80      7.19 o 
  13  -2   2       49.51       46.07      7.77 o 
  14  -2   2       42.90       30.03     10.73 o 
 -13  -1   2       45.07       37.89      9.53 o 
 -12  -1   2       25.29       22.67      6.49 o 
 -11  -1   2       48.59       46.72      6.21 o 
 -10  -1   2        7.47        6.89      4.93 o 
  -9  -1   2      618.76      559.89      8.86 o 
  -8  -1   2       18.40       11.46      4.50 o 
  -7  -1   2      138.21      113.36     20.39 o 
  -6  -1   2      460.17      424.76      7.92 o 
  -5  -1   2      924.07      881.37     14.41 o 
  -4  -1   2     1100.83     1175.96     17.26 o 
  -3  -1   2     1834.95     1636.31      8.38 o 
  -2  -1   2      708.36      752.48      3.61 o 
  -1  -1   2    26253.59    25133.64    141.30 o 
   3  -1   2       87.93       74.37      4.16 o 
   4  -1   2        4.92        9.02      3.72 o 
   5  -1   2       24.83       24.94      3.43 o 
   6  -1   2      164.39      218.63      5.14 o 
   7  -1   2        0.06        0.00      1.32 o 
   8  -1   2        5.35        0.60      1.52 o 
   9  -1   2      277.59      271.25      9.20 o 
  10  -1   2        5.80        7.35      5.71 o 
  11  -1   2       52.94       59.07     10.57 o 
  12  -1   2        9.27        5.41      6.80 o 
  13  -1   2       73.21       58.87      9.64 o 
  14  -1   2       66.14       76.35     11.09 o 
 -13   0   2        4.49        8.36      9.78 o 
 -12   0   2        8.48        9.19      8.60 o 
 -11   0   2      275.09      243.76     10.42 o 
 -10   0   2      760.97      910.49     13.91 o 
  -9   0   2      115.22      119.01      5.53 o 
  -8   0   2       85.37       85.42      3.77 o 
  -7   0   2      142.10      155.35      6.04 o 
  -6   0   2      549.09      572.05      9.20 o 
  -5   0   2      500.72      601.43      6.60 o 
  -4   0   2      707.58      649.43      6.93 o 
  -3   0   2      802.27      791.66      5.72 o 
  -1   0   2     1045.91      955.91      5.53 o 
   1   0   2      103.24       78.39      2.97 o 
   2   0   2     8840.45    10936.81    104.77 o 
   3   0   2     5810.00     6892.97     74.40 o 
   4   0   2       15.72       13.93      2.55 o 
   5   0   2     1615.43     2038.68     15.46 o 
   6   0   2      649.99      967.78      6.63 o 
   7   0   2      403.52      527.98      4.68 o 
   8   0   2      246.07      313.33      8.53 o 
   9   0   2        1.14        1.69      2.04 o 
  10   0   2      163.16      145.40      6.20 o 
  11   0   2        7.47        0.00      4.59 o 
  12   0   2      178.67      146.13     10.51 o 
  13   0   2        6.62        0.00      5.53 o 
  14   0   2       13.01        2.17      9.32 o 
 -13   1   2       14.06        8.27      9.98 o 
 -12   1   2       34.86       36.26      8.77 o 
 -11   1   2        0.06        7.86      6.63 o 
 -10   1   2       10.80       19.60      6.24 o 
  -9   1   2        8.35        0.39      3.49 o 
  -8   1   2        8.08       19.19      5.04 o 
  -7   1   2       52.64       32.94      5.66 o 
  -6   1   2      102.48       98.07      5.63 o 
  -5   1   2       62.56       96.70      3.73 o 
  -4   1   2       70.81       50.50      3.11 o 
  -3   1   2     3685.75     3870.06     74.09 o 
  -2   1   2    15472.46    14787.11    313.45 o 
  -1   1   2     3067.43     2783.23     10.22 o 
   2   1   2    38557.14    46856.81    220.48 o 
   3   1   2     1540.02     1594.86     20.48 o 
   4   1   2     2337.03     2685.99     34.75 o 
   5   1   2     1388.51     1825.22     11.12 o 
   6   1   2       40.89       69.40      3.67 o 
   7   1   2        0.11        2.83      2.18 o 
   8   1   2       18.04       25.49      4.67 o 
   9   1   2      825.91      864.04      7.44 o 
  10   1   2       54.85       58.44      6.12 o 
  11   1   2       93.62       80.35     11.31 o 
  13   1   2       15.24        6.35     10.21 o 
  14   1   2        1.79        0.00      1.64 o 
 -13   2   2        1.70        6.33     12.49 o 
 -12   2   2        8.68        8.26      8.72 o 
 -11   2   2      455.01      455.08     48.48 o 
 -10   2   2      218.68      231.73      9.64 o 
  -9   2   2      192.94      155.72      6.07 o 
  -8   2   2       77.79       79.40      4.84 o 
  -7   2   2        2.07        5.38      3.67 o 
  -6   2   2       29.98       23.16      5.65 o 
  -5   2   2      215.34      271.15      6.05 o 
  -4   2   2     1836.43     1937.68     74.62 o 
  -3   2   2      347.60      332.44      5.24 o 
  -2   2   2    10027.68    10233.09    338.14 o 
   1   2   2     2437.40     2719.61     10.48 o 
   2   2   2    19807.54    20734.99    958.71 o 
   3   2   2      746.57      731.07      4.18 o 
   4   2   2     1363.83     1290.55     30.42 o 
   5   2   2      850.29      961.82     16.13 o 
   6   2   2      481.00      481.51      6.58 o 
   7   2   2       56.68       68.17      3.12 o 
   8   2   2     2638.02     2964.69     26.14 o 
   9   2   2       13.34       15.31      2.63 o 
  10   2   2       29.92       44.76      5.36 o 
  11   2   2      420.82      438.57     10.38 o 
  12   2   2       27.01       26.32     14.79 o 
  13   2   2        0.68        3.00     13.44 o 
  14   2   2        7.87        1.80      8.37 o 
 -13   3   2       33.11       26.35     11.78 o 
 -12   3   2        1.44        3.00      8.91 o 
 -11   3   2       63.71       75.72     12.73 o 
 -10   3   2        0.89       32.62      8.04 o 
  -9   3   2      198.13      213.23     16.20 o 
  -8   3   2       84.31      120.50      5.62 o 
  -7   3   2       25.14       19.59      4.13 o 
  -6   3   2       20.27        9.85      7.18 o 
  -5   3   2       23.97       23.98      5.97 o 
  -4   3   2      465.36      538.88     10.19 o 
  -3   3   2     2307.79     2215.97     16.82 o 
  -2   3   2     3281.01     3133.40     18.21 o 
  -1   3   2      636.98      796.01      8.53 o 
   0   3   2        0.42        1.84      2.22 o 
   1   3   2     1202.28     1094.30      4.72 o 
   2   3   2      171.05      180.30      5.44 o 
   3   3   2     4926.02     4977.76    146.52 o 
   4   3   2     1225.32     1348.39     22.53 o 
   5   3   2       52.30       42.85      1.96 o 
   6   3   2      832.45     1236.56      7.27 o 
   7   3   2      358.67      380.50      4.53 o 
   8   3   2        1.50        0.00      0.80 o 
   9   3   2       42.31       30.68      2.42 o 
  10   3   2       53.63       44.20      4.01 o 
  11   3   2       13.17        5.47     10.62 o 
  12   3   2      276.75      274.22      8.49 o 
 -13   4   2        7.68       14.81     10.98 o 
 -12   4   2       75.67       54.16     14.11 o 
 -11   4   2        1.26        3.15     18.76 o 
 -10   4   2       74.14       77.23     25.20 o 
  -9   4   2     1332.00     1394.48     90.84 o 
  -8   4   2       18.42        8.94      5.42 o 
  -7   4   2      144.91      159.51      5.65 o 
  -6   4   2       16.97        0.16      1.20 o 
  -5   4   2      161.66      114.77      7.38 o 
  -4   4   2     2112.64     2411.06     20.74 o 
  -3   4   2      136.83      142.00      6.19 o 
  -2   4   2     1010.55     1054.65     11.72 o 
  -1   4   2       86.66       80.02      3.97 o 
   0   4   2      223.80      205.44      5.12 o 
   1   4   2      920.76      740.65     29.31 o 
   2   4   2        2.79        0.00      1.41 o 
   3   4   2      795.40      782.92     27.42 o 
   4   4   2      307.97      229.98     20.02 o 
   5   4   2      118.79      146.25      5.93 o 
   6   4   2       73.84      101.45      3.79 o 
   7   4   2      665.25      767.90     12.08 o 
   8   4   2      133.67      153.67      6.05 o 
   9   4   2      331.16      347.52      9.26 o 
  10   4   2        0.00        0.99      6.09 o 
  11   4   2      359.45      334.70      9.49 o 
  12   4   2       18.80       20.66      6.89 o 
  13   4   2        7.45       17.02      8.21 o 
  14   4   2       83.83       93.31     10.39 o 
 -12   5   2        1.99        6.93      9.85 o 
 -11   5   2        1.66        0.00      8.61 o 
 -10   5   2      150.18      122.20      9.62 o 
  -9   5   2       61.89       53.57     10.54 o 
  -8   5   2      607.11      623.08     13.41 o 
  -7   5   2      652.34      593.71     18.13 o 
  -6   5   2       13.89        4.02      4.35 o 
  -5   5   2        7.21        8.63      4.69 o 
  -4   5   2      244.49      318.50     10.19 o 
  -3   5   2       10.10        0.06      4.29 o 
  -2   5   2      107.24       76.55      6.57 o 
  -1   5   2      103.32       67.87      4.15 o 
   0   5   2        4.01       10.52      3.81 o 
   1   5   2      139.06      131.77      4.20 o 
   2   5   2      150.38      153.52      2.88 o 
   3   5   2      874.57      899.52     33.33 o 
   4   5   2     1288.31     1345.26     58.24 o 
   5   5   2     2433.62     2565.74     15.93 o 
   6   5   2      461.91      404.24     18.86 o 
   7   5   2        3.98        5.28      2.59 o 
   8   5   2      335.23      331.47      9.47 o 
   9   5   2       53.98       56.00      4.75 o 
  10   5   2      707.92      733.40     16.25 o 
  11   5   2        1.40        2.38      4.34 o 
  12   5   2      104.24       87.64      5.62 o 
  13   5   2       69.63       82.70      6.62 o 
  14   5   2       16.94       22.90      8.15 o 
 -12   6   2       24.17       17.83     10.51 o 
 -11   6   2       18.35       13.96      7.71 o 
 -10   6   2       12.70        7.18      7.88 o 
  -9   6   2        4.88       13.59      8.44 o 
  -8   6   2       69.23       57.83      8.45 o 
  -7   6   2        5.41        0.00      4.40 o 
  -6   6   2      277.47      285.65      7.24 o 
  -5   6   2       25.14       18.82      4.74 o 
  -4   6   2      945.59     1001.17     14.15 o 
  -3   6   2      917.32      962.71     15.66 o 
  -2   6   2     1824.65     1684.05     19.78 o 
  -1   6   2      588.50      583.10      9.32 o 
   0   6   2      769.03      786.30     19.16 o 
   1   6   2       91.46       82.62      2.88 o 
   2   6   2      479.86      428.25      7.48 o 
   3   6   2      271.41      225.67      4.82 o 
   4   6   2      330.87      282.00      5.49 o 
   5   6   2      100.56       89.88      4.39 o 
   6   6   2       21.23       19.90      3.50 o 
   7   6   2      648.80      474.58    133.73 o 
   8   6   2       17.30        8.70      2.40 o 
   9   6   2      183.12      178.01      5.18 o 
  10   6   2      149.39      173.05     10.49 o 
  11   6   2      147.83      154.33     11.22 o 
  12   6   2       33.65       38.01      5.52 o 
  13   6   2        2.69        0.05      4.94 o 
  14   6   2        9.98       11.89      9.23 o 
 -11   7   2        0.95        4.79      9.82 o 
 -10   7   2       30.89       23.36      7.72 o 
  -9   7   2        3.58        7.12      7.10 o 
  -8   7   2      395.65      404.67      9.80 o 
  -6   7   2      106.57      108.74      7.73 o 
  -5   7   2      545.05      484.35      9.90 o 
  -4   7   2       61.80       71.20      5.36 o 
  -3   7   2      144.08      130.63      6.87 o 
  -2   7   2       70.80       71.01      5.70 o 
   0   7   2       36.64       45.17      6.43 o 
   1   7   2      297.54      283.29      6.09 o 
   2   7   2     2948.04     3065.67     16.34 o 
   3   7   2      346.38      418.90      7.10 o 
   4   7   2      411.51      397.27      8.00 o 
   5   7   2       96.85       87.04      4.24 o 
   6   7   2       72.46       68.92      6.16 o 
   7   7   2      290.09      294.93     11.58 o 
   8   7   2       45.24       47.82      6.35 o 
   9   7   2       61.10       69.94      4.74 o 
  10   7   2        0.24       10.59      5.96 o 
  11   7   2       23.44       11.99      4.72 o 
  12   7   2       25.90       10.24      6.65 o 
  13   7   2       50.08       41.66      7.40 o 
  14   7   2        8.94        1.10      8.14 o 
 -11   8   2       29.08       33.54      9.11 o 
 -10   8   2       23.23       17.60      8.18 o 
  -9   8   2       27.45       17.12      7.67 o 
  -8   8   2        4.25        0.00      3.18 o 
  -7   8   2       34.72       30.36      7.11 o 
  -6   8   2       64.06       82.26      7.01 o 
  -5   8   2      501.34      521.05      8.98 o 
  -4   8   2       86.69       88.16      5.03 o 
  -3   8   2      165.07      166.63     10.53 o 
  -2   8   2        7.26        4.68      6.66 o 
   1   8   2       25.34       19.67      6.26 o 
   2   8   2       11.75       18.88      5.28 o 
   3   8   2        4.60        5.31      3.20 o 
   4   8   2       67.75       75.14     10.12 o 
   5   8   2      224.96      220.11      5.54 o 
   6   8   2      150.90      139.29      4.44 o 
   7   8   2      192.53      164.90      4.81 o 
   8   8   2     1042.38     1167.27     15.05 o 
   9   8   2        0.04       23.15      8.37 o 
  10   8   2       20.89       11.51      5.48 o 
  11   8   2       39.72       44.02      6.95 o 
  12   8   2        0.08        9.65     11.33 o 
  13   8   2       27.27       22.83      7.75 o 
 -10   9   2        7.85       11.80     10.26 o 
  -9   9   2       54.73       52.71      7.88 o 
  -8   9   2       11.60       12.17      7.21 o 
  -7   9   2       26.75       31.37      7.16 o 
  -6   9   2        7.97        0.00      4.34 o 
  -5   9   2      866.20      909.32     14.67 o 
  -4   9   2      300.45      302.77      8.17 o 
  -3   9   2      443.84      434.78      7.78 o 
  -2   9   2       62.49       84.41      5.26 o 
  -1   9   2      244.32      206.24      7.28 o 
   0   9   2        9.71       25.40      8.49 o 
   1   9   2       49.54       28.03     16.60 o 
   2   9   2       11.60       18.77      4.21 o 
   3   9   2      680.44      777.95     28.85 o 
   4   9   2       13.15       13.31      5.19 o 
   5   9   2      144.82      155.97      5.03 o 
   6   9   2      296.63      304.11      7.34 o 
   7   9   2        3.53        8.95      6.94 o 
   8   9   2       18.74       10.42      6.69 o 
   9   9   2        9.02       12.61      7.15 o 
  10   9   2       23.35       22.64      7.50 o 
  11   9   2        2.47        1.78      3.92 o 
  12   9   2       16.41        8.97     10.61 o 
  13   9   2        5.46       26.69     15.17 o 
  -9  10   2        4.04        3.64      7.10 o 
  -8  10   2        2.65        4.17      7.61 o 
  -7  10   2       15.85       27.95     12.27 o 
  -6  10   2       29.13       44.48      7.35 o 
  -5  10   2        9.75       11.27      8.32 o 
  -4  10   2      584.36      626.51     12.96 o 
  -3  10   2      469.50      517.11      8.59 o 
  -2  10   2       28.56       33.94      7.28 o 
  -1  10   2       78.15       85.79      7.40 o 
   0  10   2      169.14      161.84      6.22 o 
   1  10   2       28.43       33.34      8.99 o 
   2  10   2      279.54      240.48     13.56 o 
   3  10   2       13.65        8.87      6.34 o 
   4  10   2       56.21       50.56      5.95 o 
   5  10   2       19.11       12.98      4.77 o 
   6  10   2        2.07        1.19      2.11 o 
   7  10   2       68.86       64.22      4.39 o 
   8  10   2       28.15       25.15      5.26 o 
   9  10   2       41.92       24.91      7.60 o 
  10  10   2       43.17       61.94      8.21 o 
  11  10   2      183.10      214.26      9.81 o 
  12  10   2        4.79        8.04      9.37 o 
  13  10   2        0.67        5.59     12.34 o 
  -8  11   2        0.50        2.99     15.76 o 
  -7  11   2       43.60       42.42     10.26 o 
  -6  11   2        0.83       10.31      9.38 o 
  -5  11   2       47.92       45.54      9.18 o 
  -4  11   2      185.37      164.28     10.08 o 
  -3  11   2        3.43        4.71      6.18 o 
  -2  11   2        2.26        0.00      1.86 o 
  -1  11   2        6.49        5.47      7.27 o 
   0  11   2       49.15       60.14      6.18 o 
   1  11   2        6.44        1.22      3.15 o 
   2  11   2      159.93      210.86      9.17 o 
   3  11   2       49.37       43.37      7.19 o 
   4  11   2       78.03       83.01      6.01 o 
   5  11   2        3.41        0.00      1.07 o 
   7  11   2       15.28       10.80      5.55 o 
   8  11   2       51.72       44.79      7.50 o 
   9  11   2        0.53        4.85      9.05 o 
  10  11   2       80.92       77.26      8.68 o 
  11  11   2        6.85       18.00      9.07 o 
  12  11   2       17.21       20.43     10.07 o 
  -7  12   2        4.26        3.18      9.12 o 
  -6  12   2       21.81       20.79     10.23 o 
  -4  12   2       79.34       71.44     10.71 o 
  -3  12   2       51.86       67.32      9.50 o 
  -2  12   2      221.03      241.28      8.56 o 
  -1  12   2       15.75       49.09     11.60 o 
   0  12   2      407.75      393.33     11.68 o 
   1  12   2      373.91      377.89     11.39 o 
   2  12   2      170.76      182.53      6.80 o 
   3  12   2        1.81        1.04      5.36 o 
   4  12   2       45.23       30.64      6.32 o 
   5  12   2       25.56       20.16      6.40 o 
   6  12   2       90.88       85.58      7.81 o 
   7  12   2        0.52        3.84     13.76 o 
   8  12   2       10.42        4.41      6.60 o 
   9  12   2       39.83       28.88      8.09 o 
  10  12   2       20.73       20.47      8.95 o 
  11  12   2       59.27       79.96      9.81 o 
  -6  13   2       18.28       16.62     11.06 o 
  -5  13   2        0.19        0.00      2.16 o 
  -4  13   2        7.56        7.30     13.50 o 
  -3  13   2       22.22       24.15     10.04 o 
  -2  13   2       94.95       99.71      8.00 o 
  -1  13   2      206.34      230.61      8.90 o 
   0  13   2        9.68       19.18      9.19 o 
   1  13   2       30.48       34.41      8.97 o 
   2  13   2       91.66      101.54      6.95 o 
   3  13   2       46.38       37.95      6.65 o 
   4  13   2      229.38      211.57      9.22 o 
   5  13   2      144.30      184.39      8.09 o 
   6  13   2       13.04       15.21      6.97 o 
   7  13   2       49.43       45.32      9.61 o 
   8  13   2        0.00        7.39     10.13 o 
   9  13   2       58.04       53.83      8.77 o 
  10  13   2        0.03        6.33     12.45 o 
  -5  14   2        7.40       11.40     11.62 o 
  -4  14   2       11.15       19.55     15.33 o 
  -3  14   2        5.84       11.61     14.98 o 
  -2  14   2       30.34       56.60      9.83 o 
  -1  14   2       15.95       15.34      9.72 o 
   1  14   2        6.49        0.00      4.31 o 
   2  14   2       65.56       65.67      9.32 o 
   3  14   2        0.18        0.00      2.57 o 
   4  14   2        8.26        2.96      8.61 o 
   5  14   2        0.76        0.80     11.18 o 
   6  14   2       14.19       23.25      7.83 o 
   7  14   2       19.15       30.39     10.58 o 
   8  14   2       37.46       48.02     17.76 o 
   9  14   2        0.59       16.81      9.69 o 
  -3  15   2       39.84       43.62     11.37 o 
  -2  15   2        7.56       16.63     15.89 o 
  -1  15   2       52.93       52.30     11.02 o 
   0  15   2       26.85       32.26     10.20 o 
   1  15   2        3.43        0.00      2.45 o 
   2  15   2       51.86       50.41      7.98 o 
   3  15   2       10.29       10.04      8.05 o 
   4  15   2        1.69        0.00      9.02 o 
   5  15   2        0.81        3.54     14.04 o 
   6  15   2       74.23      105.47     11.40 o 
   7  15   2        0.48       25.13     17.98 o 
   8  15   2        1.98       31.09     18.73 o 
   0  16   2        3.25        7.07     17.67 o 
   1  16   2       24.19       30.72     11.48 o 
   2  16   2        3.38       10.75     17.41 o 
   4  16   2        0.21        0.00     40.90 o 
   5  16   2       25.28       30.90      9.77 o 
  -6 -14   3        3.03        6.48     17.82 o 
  -5 -14   3       20.27       28.78     11.94 o 
  -4 -14   3        1.10        5.30     15.91 o 
  -3 -14   3        5.42       16.16     10.67 o 
  -2 -14   3        7.90        8.19     10.92 o 
  -1 -14   3       19.19       25.42     10.91 o 
   0 -14   3        1.22        4.73     10.99 o 
   1 -14   3        6.08       12.31     11.46 o 
   2 -14   3       12.28       23.38     16.60 o 
   3 -14   3       14.05       16.48     17.46 o 
  -7 -13   3        0.67        9.51     16.85 o 
  -6 -13   3        2.27       12.91     11.42 o 
  -5 -13   3        1.39        7.61     10.59 o 
  -4 -13   3        0.50        0.00      0.85 o 
  -3 -13   3       21.12       26.02      7.82 o 
  -2 -13   3       18.79       25.61      9.69 o 
  -1 -13   3        2.37        2.23      8.73 o 
   0 -13   3       12.73        4.81      9.68 o 
   1 -13   3        5.14        0.00      7.96 o 
   2 -13   3        1.33        1.30     14.14 o 
   3 -13   3       36.03       19.44     15.30 o 
   4 -13   3       28.37       31.48     15.47 o 
  -9 -12   3       43.15       48.06     24.15 o 
  -8 -12   3        0.01        6.26     16.67 o 
  -7 -12   3        5.89       20.92     15.65 o 
  -6 -12   3        1.65        2.30      5.20 o 
  -5 -12   3       39.87       37.02     11.43 o 
  -4 -12   3       29.81       40.27      7.53 o 
  -3 -12   3        5.14       14.38      7.53 o 
  -2 -12   3       26.91       31.05      8.77 o 
  -1 -12   3       30.95       41.52      8.75 o 
   0 -12   3       13.02       11.05      8.68 o 
   1 -12   3       21.34       14.01      8.98 o 
   2 -12   3       40.19       32.94      9.14 o 
   4 -12   3       69.65       54.35     13.68 o 
   5 -12   3       18.04       24.42     15.24 o 
   7 -12   3       18.36       36.93     16.94 o 
 -10 -11   3       20.55       27.48     12.87 o 
  -9 -11   3        1.07        0.00     24.57 o 
  -8 -11   3       61.66       74.12     13.15 o 
  -7 -11   3        7.49        9.85     13.88 o 
  -6 -11   3        0.08       11.56     13.25 o 
  -5 -11   3       90.35       89.30     16.70 o 
  -4 -11   3        0.37       11.64      8.84 o 
  -3 -11   3       26.22       30.46      8.10 o 
  -2 -11   3        1.53        0.00      1.47 o 
  -1 -11   3       93.90       89.55      8.98 o 
   0 -11   3       17.63       13.46      8.45 o 
   1 -11   3        8.70        0.67      3.74 o 
   2 -11   3       11.46        7.68      8.09 o 
   3 -11   3       81.95      116.13      8.77 o 
   4 -11   3       35.07       26.80     12.90 o 
   5 -11   3        7.74        7.56     13.03 o 
   6 -11   3        6.94        0.44      2.84 o 
   7 -11   3       42.13       28.58     15.52 o 
   8 -11   3        2.15        9.45     17.27 o 
 -10 -10   3       14.63       10.40     11.97 o 
  -9 -10   3       39.90       53.26     15.26 o 
  -8 -10   3        0.05        6.14     10.04 o 
  -7 -10   3       30.37       42.02     15.39 o 
  -6 -10   3        2.15        7.79      7.52 o 
  -5 -10   3        0.42        0.00      2.77 o 
  -4 -10   3      119.21      121.84      6.79 o 
  -3 -10   3       20.35       29.63      7.55 o 
  -2 -10   3      603.71      686.56     12.78 o 
  -1 -10   3      103.02      104.58      9.23 o 
   0 -10   3       37.57       10.21     12.56 o 
   1 -10   3     1547.80     1537.05     17.71 o 
   2 -10   3       49.61       39.76      9.19 o 
   3 -10   3      120.78      101.80      8.79 o 
   5 -10   3       33.01       51.99     13.00 o 
   6 -10   3        1.51        0.00     10.49 o 
   7 -10   3       53.03       54.42     14.20 o 
   8 -10   3       23.33       45.96     15.37 o 
   9 -10   3       17.10       18.50     16.04 o 
 -11  -9   3       26.35       37.27     12.35 o 
 -10  -9   3        0.50        0.00     20.88 o 
  -9  -9   3       15.40       12.84      9.63 o 
  -8  -9   3       31.89       42.58      7.13 o 
  -7  -9   3       61.67       63.66      6.66 o 
  -6  -9   3      105.90       97.46      8.91 o 
  -5  -9   3       43.49       51.97      3.98 o 
  -4  -9   3      238.10      285.37      5.77 o 
  -3  -9   3       13.35       17.25      6.78 o 
  -2  -9   3       65.99       71.82      7.30 o 
  -1  -9   3      602.66      587.06     22.61 o 
   0  -9   3        0.57       16.11      6.85 o 
   1  -9   3      397.00      376.62      9.99 o 
   2  -9   3        2.17        0.12      3.74 o 
   3  -9   3       17.35       11.00      6.90 o 
   4  -9   3      331.86      364.30     15.93 o 
   5  -9   3       27.16       43.47     11.85 o 
   6  -9   3      263.27      215.80     15.59 o 
   7  -9   3        1.33       10.79     13.23 o 
   8  -9   3       28.91        8.29     13.50 o 
   9  -9   3       12.53        4.94     14.90 o 
  10  -9   3        3.69       11.02     17.04 o 
 -12  -8   3       29.65       38.40     12.77 o 
 -11  -8   3        1.95       11.09     11.67 o 
 -10  -8   3       72.70       86.42      8.02 o 
  -9  -8   3        0.46        3.83      8.28 o 
  -8  -8   3       15.39       17.66      6.49 o 
  -7  -8   3       15.80       23.42      5.92 o 
  -6  -8   3      288.64      297.35     10.29 o 
  -5  -8   3        0.29        0.74      1.83 o 
  -4  -8   3        5.54        5.61      3.70 o 
  -3  -8   3       11.91       21.27      6.47 o 
  -2  -8   3      167.19      146.15      7.48 o 
  -1  -8   3      889.87      924.54     17.20 o 
   0  -8   3        4.29        6.92      6.16 o 
   1  -8   3      602.45      598.65     13.85 o 
   2  -8   3      149.09      153.40      7.19 o 
   3  -8   3       43.74       44.92      6.19 o 
   4  -8   3        5.19       10.08      9.90 o 
   5  -8   3        7.40       11.04     10.23 o 
   6  -8   3       41.26       26.60     11.50 o 
   7  -8   3      195.45      169.56     14.55 o 
   8  -8   3       15.65       10.77      8.94 o 
   9  -8   3        4.25        5.46      9.48 o 
  10  -8   3        0.38        5.02     10.34 o 
  11  -8   3        3.92       19.82     16.11 o 
 -12  -7   3       31.40       63.79     12.30 o 
 -11  -7   3       41.77       45.40      8.12 o 
 -10  -7   3       15.38       17.90      7.35 o 
  -9  -7   3        6.03       10.36      6.82 o 
  -8  -7   3       75.74      110.96      7.18 o 
  -7  -7   3      585.66      654.07     12.66 o 
  -6  -7   3        0.76        0.27      2.60 o 
  -5  -7   3       50.26       58.76      3.28 o 
  -4  -7   3        6.93        5.78      3.33 o 
  -3  -7   3      169.75      158.41      5.37 o 
  -2  -7   3      425.39      476.97      8.87 o 
  -1  -7   3       98.98       81.14      6.18 o 
   0  -7   3      537.68      493.99      8.96 o 
   1  -7   3      158.51      164.73      6.81 o 
   2  -7   3      257.24      253.33      7.36 o 
   3  -7   3      169.18      190.54     11.02 o 
   4  -7   3      113.91      119.80     10.18 o 
   5  -7   3       99.00      106.27     10.78 o 
   6  -7   3       52.82       57.90     10.56 o 
   7  -7   3       87.57       58.24      8.05 o 
   8  -7   3       17.99       10.66      8.59 o 
   9  -7   3        1.36        7.05      8.89 o 
  10  -7   3        7.21        1.93      7.08 o 
  11  -7   3       35.08       29.92     13.51 o 
 -12  -6   3       11.72       15.17     10.58 o 
 -11  -6   3        0.28       15.95      7.79 o 
 -10  -6   3       78.31       86.13      6.09 o 
  -9  -6   3       10.22        8.27      5.38 o 
  -8  -6   3      262.78      267.69     10.00 o 
  -7  -6   3      152.68      127.30      5.57 o 
  -6  -6   3        0.63        0.00      2.89 o 
  -5  -6   3      194.05      198.11      5.00 o 
  -4  -6   3      161.41      152.65      3.97 o 
  -3  -6   3      789.97      676.74     24.17 o 
  -2  -6   3        6.63       13.40      6.55 o 
  -1  -6   3      384.23      425.79     22.59 o 
   0  -6   3       28.52       28.45      5.35 o 
   1  -6   3        0.80        0.59      1.66 o 
   2  -6   3      151.28      160.74      8.13 o 
   4  -6   3      338.22        0.00      1.01 o 
   5  -6   3      101.57      117.31     10.27 o 
   6  -6   3        0.14        0.00      2.35 o 
   7  -6   3        7.40        0.00      1.93 o 
   8  -6   3       23.36        6.10     10.44 o 
   9  -6   3      125.84      104.96      9.70 o 
  10  -6   3       22.45       16.01     13.01 o 
  11  -6   3       14.09       12.65     10.14 o 
  12  -6   3       31.93       26.37     11.21 o 
 -13  -5   3        0.11       11.08     12.13 o 
 -12  -5   3       23.94       32.83     10.68 o 
 -11  -5   3       20.08       29.18      9.51 o 
 -10  -5   3       24.99       30.83      5.88 o 
  -9  -5   3       51.67       53.28      5.64 o 
  -8  -5   3      563.51      604.14      9.97 o 
  -7  -5   3      450.30      463.53      6.31 o 
  -6  -5   3        1.90        0.62      1.59 o 
  -5  -5   3      130.87      123.96      3.51 o 
  -4  -5   3        0.76        1.24      2.43 o 
  -3  -5   3     4700.36     4991.15     63.47 o 
  -2  -5   3       30.11       18.79      6.81 o 
  -1  -5   3      155.12      165.09      7.16 o 
   0  -5   3     1627.59     1856.47     44.05 o 
   1  -5   3      371.58      421.22      7.43 o 
   5  -5   3      147.78      175.08     12.41 o 
   6  -5   3       29.29       47.77      6.68 o 
   7  -5   3        2.47        0.00      5.74 o 
   8  -5   3      267.13      288.10     10.16 o 
   9  -5   3        1.93        0.00      3.76 o 
  10  -5   3      126.87      131.03      8.01 o 
  11  -5   3      109.32      142.03     10.97 o 
  12  -5   3       57.10       70.46      8.65 o 
 -13  -4   3        4.56        0.00      7.47 o 
 -12  -4   3        0.05        6.72     13.36 o 
 -11  -4   3        0.08        0.00      7.59 o 
 -10  -4   3       58.15       36.96      6.56 o 
  -9  -4   3       40.35       37.99      5.51 o 
  -8  -4   3       59.75       76.05      9.39 o 
  -7  -4   3        1.45        4.03      4.12 o 
  -6  -4   3        1.34        4.84      3.40 o 
  -5  -4   3     1312.76     1233.16     21.99 o 
  -4  -4   3       22.52       28.02      3.48 o 
  -3  -4   3        1.04        2.50      3.01 o 
  -2  -4   3     4323.05     3786.11     84.68 o 
  -1  -4   3     1166.25     1202.99     14.04 o 
   0  -4   3        8.39        8.53      4.76 o 
   1  -4   3      143.11      170.73      7.88 o 
   5  -4   3      457.86      569.06     13.15 o 
   6  -4   3       92.80       75.82     38.92 o 
   7  -4   3      209.28      194.15      7.85 o 
   8  -4   3        0.03        8.11      5.61 o 
   9  -4   3        1.54        5.44     11.02 o 
  10  -4   3        0.16       14.26     10.37 o 
  11  -4   3      109.98      127.98     11.08 o 
  12  -4   3       21.95       30.05      6.69 o 
  13  -4   3       15.82       25.87      8.70 o 
 -13  -3   3        0.01        0.98     18.28 o 
 -12  -3   3        7.39        0.00      3.14 o 
 -11  -3   3       36.81       15.99      7.28 o 
 -10  -3   3      130.03      120.28      7.13 o 
  -9  -3   3        6.00        3.12      6.43 o 
  -8  -3   3        0.31        1.25      6.70 o 
  -7  -3   3        3.24       14.62      5.56 o 
  -6  -3   3      232.95      232.01      4.73 o 
  -5  -3   3       87.97       95.32      2.71 o 
  -4  -3   3      884.78      832.62     10.76 o 
  -3  -3   3      970.64      885.04      5.57 o 
  -2  -3   3      559.58      523.33      4.27 o 
  -1  -3   3      212.24      226.28      7.57 o 
   0  -3   3     1362.23     1311.16     14.30 o 
   5  -3   3        6.59        9.19      6.85 o 
   6  -3   3      270.13      342.69     11.29 o 
   7  -3   3       24.79       24.91      6.01 o 
   8  -3   3     1412.72     1496.44     48.87 o 
   9  -3   3      294.52      314.73     10.72 o 
  10  -3   3        3.08        2.27      6.30 o 
  11  -3   3      119.52      112.27      6.64 o 
  12  -3   3        7.09       15.33      7.31 o 
  13  -3   3        1.33        6.72      9.57 o 
 -13  -2   3       29.68       19.64      7.74 o 
 -12  -2   3        2.45        9.46      7.94 o 
 -11  -2   3        8.11        9.60      7.01 o 
 -10  -2   3       75.65       58.22      6.74 o 
  -9  -2   3       65.52       78.36      5.90 o 
  -8  -2   3       69.34      109.32     12.43 o 
  -7  -2   3      126.62      154.47     11.45 o 
  -6  -2   3      149.24      130.32      5.66 o 
  -5  -2   3      483.54      564.02      5.09 o 
  -4  -2   3      413.86      409.95      6.47 o 
  -3  -2   3     1759.41     1835.35     15.86 o 
  -2  -2   3     2308.10     2287.80     14.37 o 
  -1  -2   3     4627.65     4736.66     55.86 o 
   4  -2   3      742.22     1011.97     14.14 o 
   5  -2   3      636.17      666.45      8.99 o 
   6  -2   3       70.36       66.55      5.29 o 
   7  -2   3       19.87       15.67      5.52 o 
   8  -2   3      506.61      541.33     12.23 o 
   9  -2   3      113.17      162.28      9.07 o 
  10  -2   3        8.50        9.71      6.14 o 
  11  -2   3       13.07       15.26      7.23 o 
  12  -2   3       22.46       25.84      7.10 o 
  13  -2   3       24.51       15.93      7.78 o 
  14  -2   3       34.64       34.15     11.04 o 
 -13  -1   3        1.96        3.09      4.37 o 
 -12  -1   3       33.82       30.90      6.77 o 
 -11  -1   3      420.05      424.75     14.55 o 
 -10  -1   3      271.55      277.25     15.76 o 
  -9  -1   3       58.40       65.40      6.00 o 
  -8  -1   3      202.11       21.05      9.51 o 
  -7  -1   3      253.08      238.54     16.24 o 
  -6  -1   3       23.74       21.33      2.64 o 
  -5  -1   3       92.61       94.59      2.81 o 
  -4  -1   3     1188.40     1350.38     28.14 o 
  -3  -1   3     1181.23     1145.15     18.22 o 
  -2  -1   3     4360.17     4461.33     41.78 o 
  -1  -1   3     7327.16     6566.66     22.97 o 
   1  -1   3     2714.36     2668.82     10.60 o 
   2  -1   3     7966.27     9665.30    101.90 o 
   3  -1   3     3225.21     4223.05     20.68 o 
   4  -1   3      654.18      822.14      8.27 o 
   5  -1   3      365.54      561.82      8.22 o 
   6  -1   3       95.93      161.17      4.67 o 
   7  -1   3     3083.43     3765.39     25.31 o 
   8  -1   3        2.82        2.72      2.80 o 
   9  -1   3       11.44        1.69      4.29 o 
  10  -1   3      160.34      157.51      6.84 o 
  11  -1   3      191.76      189.13      7.82 o 
  12  -1   3      202.33      198.53      8.60 o 
  13  -1   3        5.55        0.06      5.14 o 
  14  -1   3        8.46       10.39     10.71 o 
 -13   0   3      102.59       89.97      8.53 o 
 -12   0   3       69.94       65.82      7.54 o 
 -11   0   3       61.12       56.14      6.46 o 
 -10   0   3       16.19        7.94      6.21 o 
  -9   0   3        1.82        5.40      6.32 o 
  -8   0   3       39.72       23.48      3.51 o 
  -7   0   3      986.02     1086.40      9.58 o 
  -6   0   3       33.75       36.46      4.00 o 
  -5   0   3     1178.11     1290.92     18.87 o 
  -4   0   3      247.10      271.65      5.14 o 
  -3   0   3       15.28       25.65      3.88 o 
  -2   0   3     4270.31     4010.05     28.74 o 
  -1   0   3     5628.89     5399.02     46.36 o 
   1   0   3     2971.55     3037.24     16.57 o 
   2   0   3     1275.69     1392.57     16.54 o 
   3   0   3      390.82      415.12      4.90 o 
   4   0   3      189.95      246.86      5.43 o 
   5   0   3      623.71      871.62      7.32 o 
   6   0   3      299.75      468.64      5.05 o 
   7   0   3      352.18      417.34      6.59 o 
   8   0   3      354.70      384.05      8.50 o 
   9   0   3     1018.54     1200.66     14.58 o 
  10   0   3      283.66      333.03      7.53 o 
  11   0   3       14.47        5.12      4.39 o 
  12   0   3      381.02      347.04      8.99 o 
  13   0   3       93.76       91.43     10.07 o 
  14   0   3        6.91       12.02     10.40 o 
 -13   1   3        6.43        4.78     10.40 o 
 -12   1   3       15.72       12.38      7.52 o 
 -11   1   3       40.99       33.23      6.98 o 
 -10   1   3      258.09      284.59      8.82 o 
  -9   1   3        1.79        1.36      1.70 o 
  -8   1   3       23.52       19.75      3.92 o 
  -7   1   3       64.68       91.68      4.54 o 
  -6   1   3      992.20     1135.99      9.96 o 
  -5   1   3      199.16      162.49      4.89 o 
  -4   1   3       65.10       95.62      3.64 o 
  -3   1   3      900.98      959.75     29.23 o 
  -2   1   3       72.35       66.95      5.08 o 
  -1   1   3     8650.82     8299.61     67.69 o 
   2   1   3       69.59       95.45      4.89 o 
   3   1   3       25.25       27.25      3.41 o 
   4   1   3      911.08     1068.22     16.97 o 
   5   1   3      188.80      254.27      5.98 o 
   6   1   3       62.17       69.52      3.07 o 
   7   1   3      746.96      828.52     11.87 o 
   8   1   3     1225.29     1411.06     13.36 o 
   9   1   3       44.70       52.29      3.54 o 
  10   1   3      217.17      207.46      9.45 o 
  11   1   3        6.95        0.56      4.41 o 
  12   1   3       36.68       27.78      8.63 o 
  13   1   3        0.04        6.74      8.71 o 
  14   1   3       51.37       52.24     11.83 o 
 -13   2   3        1.55       10.13     14.61 o 
 -12   2   3       32.92       30.73      7.72 o 
 -11   2   3       15.13       11.81      6.97 o 
 -10   2   3       32.62       35.55      8.24 o 
  -9   2   3      114.57      123.52      6.10 o 
  -8   2   3      351.44      347.94      7.94 o 
  -7   2   3        5.90        0.00      2.41 o 
  -6   2   3        0.40        0.00      0.44 o 
  -5   2   3      303.89      325.76      6.27 o 
  -4   2   3       69.69       70.27      4.54 o 
  -3   2   3     6358.35     6829.12    179.25 o 
  -2   2   3     2094.53     2023.97      9.49 o 
  -1   2   3     6257.11     6140.31     60.53 o 
   3   2   3      297.24      300.65      4.89 o 
   4   2   3       40.34       57.39      2.81 o 
   5   2   3      629.36      964.24      6.51 o 
   6   2   3     3010.51     3540.51     30.14 o 
   7   2   3      679.53      834.52     16.52 o 
   8   2   3      116.23      121.94      5.24 o 
   9   2   3      133.59      120.81      3.27 o 
  10   2   3       17.24       17.80      3.19 o 
  11   2   3      127.42      103.55      9.84 o 
  12   2   3       43.62       35.77     10.30 o 
  13   2   3       87.64       99.75     25.86 o 
  14   2   3        7.78        3.00      9.41 o 
 -13   3   3        0.24        1.18      5.72 o 
 -12   3   3       13.21       14.60      9.16 o 
 -11   3   3        2.71        3.61      8.34 o 
 -10   3   3       25.99       26.94      8.05 o 
  -9   3   3      749.76      816.27     12.12 o 
  -8   3   3        0.77        1.22      4.32 o 
  -7   3   3       34.80       35.29      4.45 o 
  -6   3   3       34.00       33.66     10.00 o 
  -5   3   3       10.08        3.76      5.24 o 
  -4   3   3     1712.94     1885.53     16.76 o 
  -3   3   3     1025.99      989.71     12.34 o 
  -2   3   3      267.66      281.92      7.78 o 
   1   3   3      566.28      536.27      6.59 o 
   2   3   3    12194.18    13385.41     84.68 o 
   3   3   3      998.85     1093.52     29.15 o 
   4   3   3      339.69      310.37      8.55 o 
   5   3   3     1328.96     1723.42     20.04 o 
   6   3   3       21.26       11.66      2.82 o 
   7   3   3      259.20      334.57      7.74 o 
   8   3   3      355.21      391.59      4.24 o 
   9   3   3       86.66       89.40      4.50 o 
  10   3   3      535.06      586.58     16.37 o 
  11   3   3      195.12      212.02      9.94 o 
  12   3   3        8.19        0.00      3.53 o 
  13   3   3        0.66        9.42     12.57 o 
 -12   4   3       24.54       17.57     13.07 o 
 -11   4   3       40.67       56.52      9.36 o 
 -10   4   3        0.01       21.08      8.31 o 
  -9   4   3      446.07      525.42     20.76 o 
  -8   4   3       90.49       70.90      6.35 o 
  -7   4   3       19.25       10.62      4.56 o 
  -6   4   3       27.87       27.48      5.01 o 
  -5   4   3      483.47      484.99     11.13 o 
  -4   4   3       68.78      108.26      7.50 o 
  -3   4   3     1600.63     1720.92     52.72 o 
  -2   4   3      299.14      284.39      7.40 o 
  -1   4   3      613.52      551.14      7.78 o 
   0   4   3       48.14       48.55      3.22 o 
   1   4   3      794.33      679.14      5.59 o 
   2   4   3     1928.53     1858.41    104.27 o 
   3   4   3      546.15      608.85     14.99 o 
   4   4   3      142.09      158.79      6.19 o 
   5   4   3       30.71       45.91      2.44 o 
   6   4   3       26.69       29.68      2.65 o 
   7   4   3       26.78       25.69      2.85 o 
   8   4   3        1.53        0.42      1.37 o 
   9   4   3     1424.89     1491.98     38.85 o 
  10   4   3       20.61       11.31      6.34 o 
  11   4   3       52.86       27.57      5.57 o 
  12   4   3      226.30      236.00      9.57 o 
  13   4   3       52.53       36.59      7.12 o 
  14   4   3       10.33        2.10      5.64 o 
 -12   5   3       18.09       10.57     14.18 o 
 -10   5   3      133.80      130.71     13.58 o 
  -9   5   3        9.28       21.17      7.95 o 
  -8   5   3        2.69       23.67      6.66 o 
  -7   5   3       12.38       19.91      5.43 o 
  -6   5   3        7.20        6.60      4.37 o 
  -5   5   3       74.02       97.54      5.84 o 
  -4   5   3        3.91        1.73      6.35 o 
  -3   5   3     1660.83     1682.80     24.59 o 
  -2   5   3     1596.02     1558.63     11.09 o 
  -1   5   3      816.42      803.86      9.54 o 
   0   5   3      616.38      556.69     12.48 o 
   1   5   3      252.08      234.87      2.92 o 
   2   5   3      331.31      389.01      8.66 o 
   3   5   3       66.73       50.74      1.80 o 
   4   5   3        3.90        0.16      1.77 o 
   5   5   3      147.26       95.10      7.23 o 
   6   5   3      196.18      203.86      6.33 o 
   7   5   3      511.26      589.72      7.67 o 
   8   5   3     1494.11     1461.22     14.91 o 
   9   5   3      108.28      119.11      4.95 o 
  10   5   3       62.94       50.13      4.61 o 
  11   5   3      251.06      274.38      8.89 o 
  12   5   3        6.31       15.17      5.78 o 
  13   5   3       45.49       24.80      7.05 o 
  14   5   3       47.20       27.45      8.07 o 
 -12   6   3       12.34        8.46     15.17 o 
 -10   6   3        2.23        4.80     12.64 o 
  -9   6   3      372.23      366.89      9.77 o 
  -8   6   3      497.78      612.32     12.71 o 
  -7   6   3     1021.04      947.63     21.70 o 
  -6   6   3      131.59      144.13      6.35 o 
  -5   6   3       70.32       60.93      5.23 o 
  -4   6   3       57.26       50.21      5.95 o 
  -3   6   3      176.35      205.50      7.10 o 
  -2   6   3       54.88       43.63      6.02 o 
  -1   6   3      623.83      552.42      7.96 o 
   0   6   3       56.18       68.97      4.12 o 
   1   6   3       30.69       25.56      3.63 o 
   2   6   3      231.22      275.54      4.45 o 
   3   6   3      354.85      389.37      3.92 o 
   4   6   3        3.25        9.29      3.73 o 
   5   6   3     2867.06     2785.24    123.93 o 
   6   6   3      183.65      196.66      6.55 o 
   7   6   3      148.34      163.94      3.96 o 
   8   6   3        0.01        0.06      0.93 o 
   9   6   3       48.74       53.34      4.74 o 
  10   6   3      540.15      540.17     12.28 o 
  11   6   3        8.65       13.43      5.03 o 
  12   6   3      412.20      390.81      7.80 o 
  13   6   3       33.42       36.16      7.18 o 
  14   6   3       35.67       27.54     10.66 o 
 -11   7   3        0.69        1.74      5.24 o 
 -10   7   3        6.29       15.26     14.26 o 
  -9   7   3       48.71       29.53      8.84 o 
  -8   7   3      125.65      129.74      8.12 o 
  -7   7   3     1103.74     1163.97     23.41 o 
  -6   7   3        2.48        9.49      7.20 o 
  -5   7   3       19.99        7.90      9.71 o 
  -4   7   3      123.55      104.89      5.72 o 
  -3   7   3      963.75      975.40     28.84 o 
  -2   7   3     3328.29     3382.67     17.79 o 
  -1   7   3      995.39     1065.31      9.90 o 
   0   7   3      161.93      119.57      7.05 o 
   1   7   3     1241.11     1296.05     11.68 o 
   2   7   3      928.14      885.06      7.20 o 
   3   7   3     1287.00     1409.85     10.14 o 
   4   7   3        0.26        0.10      2.75 o 
   5   7   3      263.30      256.94     10.09 o 
   6   7   3      123.59       93.16      5.79 o 
   7   7   3      221.55      178.02      5.00 o 
   8   7   3        0.32        1.78      2.65 o 
   9   7   3        0.53        2.41      4.71 o 
  10   7   3       89.67       70.40      6.02 o 
  11   7   3      594.61      612.31     12.77 o 
  12   7   3        0.02        2.79      5.54 o 
  13   7   3       18.76       20.38      7.32 o 
  14   7   3        4.92       10.58     10.92 o 
 -11   8   3        7.46       18.57      9.29 o 
 -10   8   3        4.52        5.64      7.74 o 
  -9   8   3       28.77       28.00      7.46 o 
  -8   8   3       43.61       22.46      8.88 o 
  -7   8   3       90.90       83.60      9.24 o 
  -6   8   3      115.38       98.20      7.26 o 
  -5   8   3      253.88      255.05      9.25 o 
  -4   8   3       10.49        6.48      4.92 o 
  -3   8   3      188.32      243.50      8.05 o 
  -2   8   3      113.41       97.36     61.77 o 
  -1   8   3      653.51      560.02     15.08 o 
   0   8   3       74.62       70.49      6.93 o 
   1   8   3      943.40      976.79     36.44 o 
   2   8   3       52.71       45.80      3.52 o 
   3   8   3      679.45      625.22      7.45 o 
   4   8   3      204.25      216.96      4.69 o 
   5   8   3       88.07       72.27      4.63 o 
   6   8   3      452.98      496.46     17.03 o 
   7   8   3      381.07      396.67      9.92 o 
   8   8   3      104.28      101.11      4.74 o 
   9   8   3       17.18       22.22      8.98 o 
  10   8   3       12.26       15.38      7.12 o 
  11   8   3        1.36       11.27      9.04 o 
  12   8   3        3.50        2.89      6.67 o 
  13   8   3       57.61       57.56      7.72 o 
  14   8   3        7.02        7.73      5.23 o 
 -10   9   3        0.06        5.49     11.14 o 
  -9   9   3        0.34        0.00      6.40 o 
  -8   9   3        1.40        0.14      3.62 o 
  -7   9   3       46.85       58.22      7.36 o 
  -6   9   3      127.65      136.71      7.76 o 
  -5   9   3      145.73      137.39      7.18 o 
  -4   9   3      393.02      422.68      8.99 o 
  -3   9   3        4.59       11.29      5.89 o 
  -2   9   3       70.30       83.05      6.72 o 
  -1   9   3      420.08      285.58     96.77 o 
   0   9   3       83.44       91.25      8.75 o 
   1   9   3       64.17       30.28      6.84 o 
   2   9   3      359.91      411.64     26.13 o 
   3   9   3       91.71       64.26      4.66 o 
   4   9   3      205.97      184.89      8.54 o 
   5   9   3      159.39      142.34      7.06 o 
   6   9   3      179.79      153.33      6.78 o 
   7   9   3       41.00       44.82      5.05 o 
   8   9   3        1.56       11.00      6.61 o 
   9   9   3      553.40      609.45     14.80 o 
  10   9   3        0.13        1.83     11.61 o 
  11   9   3        6.31        0.00      4.67 o 
  12   9   3       18.54       11.91      8.53 o 
  13   9   3        3.37        6.06     14.62 o 
  -9  10   3        0.15        3.67      5.00 o 
  -8  10   3       34.48       34.82      7.83 o 
  -7  10   3        2.97        1.81      4.47 o 
  -6  10   3       81.17       89.06      7.67 o 
  -5  10   3      272.71      306.73      8.85 o 
  -4  10   3      115.41      130.77      5.83 o 
  -3  10   3       43.61       30.26      7.67 o 
  -2  10   3       28.23       17.66      6.88 o 
  -1  10   3      281.11      315.36      9.13 o 
   0  10   3        8.99        6.19      5.98 o 
   1  10   3       66.65       67.74      9.06 o 
   2  10   3      493.87      544.26     40.54 o 
   3  10   3      223.51      254.49     17.86 o 
   4  10   3       27.52       35.73     14.39 o 
   5  10   3      124.34      130.18     14.08 o 
   6  10   3      388.90      398.61      8.31 o 
   7  10   3       37.85       26.96      6.63 o 
   8  10   3       41.12       27.41      5.41 o 
   9  10   3       86.02       70.29      6.16 o 
  10  10   3      108.91       96.25      8.35 o 
  11  10   3        9.30       20.83      8.32 o 
  12  10   3        0.13       11.94     10.63 o 
  13  10   3        6.99       14.76     12.08 o 
  -8  11   3        1.60       11.80      7.95 o 
  -7  11   3       25.28       34.01      8.98 o 
  -6  11   3      304.82      319.85     10.21 o 
  -5  11   3       71.33       84.93      8.42 o 
  -4  11   3      124.17      107.10      9.34 o 
  -3  11   3        4.99        0.00      2.15 o 
  -2  11   3      141.08      130.22      6.85 o 
  -1  11   3       34.01       17.40      5.95 o 
   0  11   3       44.43       37.10      7.12 o 
   1  11   3       80.77       78.84      6.05 o 
   2  11   3       56.97       56.25      7.58 o 
   3  11   3        6.15       12.27      6.84 o 
   4  11   3       24.11       16.42      5.25 o 
   5  11   3       17.18       24.42      4.59 o 
   6  11   3       38.93       64.54      5.86 o 
   7  11   3       15.44        9.13      5.04 o 
   8  11   3      331.48      381.40      9.74 o 
   9  11   3       87.93       66.93      6.22 o 
  10  11   3        7.96       10.61      7.56 o 
  11  11   3      136.12      149.15     14.42 o 
  12  11   3       83.38      122.31      9.96 o 
  -7  12   3        5.18        0.08     11.42 o 
  -6  12   3       28.61       17.00     10.14 o 
  -5  12   3       77.15       89.68     10.21 o 
  -4  12   3        0.36        6.63      9.03 o 
  -3  12   3        0.02        0.00     15.62 o 
  -2  12   3      112.95      109.76      8.29 o 
  -1  12   3      297.45      306.17     14.42 o 
   0  12   3       75.40       82.12      9.09 o 
   1  12   3       12.89       10.37      7.51 o 
   2  12   3       40.95       24.77      8.44 o 
   3  12   3      136.86      169.94     18.76 o 
   4  12   3       52.23       44.12      6.18 o 
   5  12   3       96.17       80.85      7.14 o 
   6  12   3       42.70       33.12      5.17 o 
   7  12   3      253.34      245.51     12.64 o 
   8  12   3       33.21       31.66      5.85 o 
   9  12   3        3.97        1.57     13.99 o 
  10  12   3        3.72        0.00      6.97 o 
  11  12   3        0.58        8.63     11.10 o 
  -6  13   3        4.10        0.93     11.10 o 
  -5  13   3        3.38        3.94     10.23 o 
  -4  13   3        4.59        2.09     10.67 o 
  -3  13   3      178.22      213.50     11.75 o 
  -2  13   3        4.09        6.25      7.21 o 
  -1  13   3       11.80       21.36      7.36 o 
   0  13   3      485.70      564.19     10.54 o 
   1  13   3       23.03       46.21      7.11 o 
   2  13   3      124.81      141.36      7.26 o 
   3  13   3       69.93       59.71      6.93 o 
   4  13   3       42.63       51.02      7.01 o 
   5  13   3        0.98        7.31      8.58 o 
   6  13   3        0.18        0.00      2.96 o 
   7  13   3        0.25        0.00      5.10 o 
   8  13   3        5.75        7.15     10.20 o 
   9  13   3        7.54        9.17      8.81 o 
  10  13   3        3.95        0.00      1.23 o 
  11  13   3       32.56       29.79     10.36 o 
  -5  14   3       11.10        7.92     11.44 o 
  -4  14   3       23.05       35.09     11.08 o 
  -3  14   3       13.54       27.88     10.23 o 
  -2  14   3        6.17        1.88      5.19 o 
  -1  14   3        0.39        0.00      0.60 o 
   0  14   3        8.89        5.22      7.43 o 
   1  14   3       33.25       29.26      9.82 o 
   2  14   3       26.17       21.35      7.14 o 
   3  14   3      174.58      178.80      8.29 o 
   4  14   3        4.26        7.72      9.34 o 
   5  14   3       56.44       54.28      7.62 o 
   6  14   3       16.99       27.82      7.70 o 
   7  14   3       61.70       52.33     10.09 o 
   8  14   3       15.00       13.52     10.81 o 
   9  14   3        4.53       12.82      9.60 o 
  -3  15   3       35.50       50.51     11.31 o 
  -2  15   3       20.70       44.35     10.64 o 
  -1  15   3        2.91        1.97      4.81 o 
   0  15   3       31.57       42.26     10.25 o 
   1  15   3        7.77        6.58     14.56 o 
   2  15   3       44.14       48.11     10.20 o 
   3  15   3        0.59        7.91     13.56 o 
   4  15   3       56.48       73.76     10.76 o 
   5  15   3        0.21        7.57     10.68 o 
   6  15   3        2.95        1.25      3.99 o 
   7  15   3       13.92       11.72     15.31 o 
   8  15   3        0.16       10.89     12.65 o 
  -1  16   3       43.73       66.15     16.01 o 
   0  16   3        0.60       10.49     11.93 o 
   1  16   3        0.00        9.96     15.20 o 
   2  16   3        1.35        0.00     30.55 o 
   3  16   3       38.51       32.57     11.38 o 
   4  16   3        0.86        0.77     13.47 o 
   5  16   3        6.68       10.41     11.67 o 
   6  16   3       43.88       58.18     18.71 o 
  -4 -14   4        2.83        0.00     14.71 o 
  -3 -14   4        3.90       14.92      9.35 o 
  -2 -14   4        1.67       14.35      8.98 o 
  -1 -14   4        1.72        4.74      9.76 o 
   0 -14   4        7.63       29.00     11.62 o 
   1 -14   4        0.00       14.02     11.88 o 
   2 -14   4       18.87       26.44     17.60 o 
  -6 -13   4       29.90       41.83     12.46 o 
  -5 -13   4        2.29        3.20     16.18 o 
  -4 -13   4       11.75       21.19     10.49 o 
  -3 -13   4        1.11       17.04     10.70 o 
  -2 -13   4        0.28        8.63     15.11 o 
  -1 -13   4       34.29       46.94     10.40 o 
   0 -13   4        4.06       12.19     10.27 o 
   1 -13   4       40.68       53.23     10.20 o 
   2 -13   4        8.82        4.26     15.44 o 
   3 -13   4        0.75        0.00      6.96 o 
   4 -13   4       54.55       61.48     16.72 o 
  -8 -12   4       31.06       41.59     12.39 o 
  -7 -12   4       24.10       57.24     17.05 o 
  -6 -12   4       51.15       43.54     12.94 o 
  -5 -12   4        0.18       17.02     10.33 o 
  -4 -12   4       19.12       35.58     10.07 o 
  -3 -12   4        1.17       26.07     15.67 o 
  -2 -12   4       14.23       15.33      9.20 o 
  -1 -12   4        7.15        8.01     13.24 o 
   0 -12   4       65.08       50.69      8.99 o 
   1 -12   4       13.80        4.19      7.63 o 
   2 -12   4        5.05        4.97     13.20 o 
   3 -12   4       31.04       27.75     13.82 o 
   4 -12   4       31.70       17.17     14.00 o 
   5 -12   4        5.76       12.81     16.27 o 
   6 -12   4       14.73        3.97     16.91 o 
  -9 -11   4       38.64       35.24     13.81 o 
  -8 -11   4       11.21       24.54     11.98 o 
  -7 -11   4       40.85       37.81     12.29 o 
  -6 -11   4       13.92       24.88     14.78 o 
  -5 -11   4       12.09       16.38      9.48 o 
  -4 -11   4        4.55        8.37      7.24 o 
  -3 -11   4        0.10        0.00      3.06 o 
  -2 -11   4        2.88        3.67      4.81 o 
  -1 -11   4       20.87       21.91      8.29 o 
   0 -11   4        3.55       13.22     12.15 o 
   1 -11   4       95.28      113.29      9.22 o 
   3 -11   4        2.15        0.00      9.53 o 
   4 -11   4       27.55       33.30     13.81 o 
   5 -11   4       43.65       47.07     13.64 o 
   6 -11   4        8.54        8.59     14.48 o 
   7 -11   4       11.31       20.70     15.93 o 
   8 -11   4       10.02        8.47     16.86 o 
  -9 -10   4        0.75       19.82     15.94 o 
  -8 -10   4       52.43       69.90     11.14 o 
  -7 -10   4        8.00       19.17     13.81 o 
  -6 -10   4       14.82       21.09      9.57 o 
  -5 -10   4        9.65       18.38      8.96 o 
  -4 -10   4       15.95        1.07      4.52 o 
  -3 -10   4       17.63       16.18      8.09 o 
  -2 -10   4       52.27       51.99      8.53 o 
  -1 -10   4      609.60      677.60     13.07 o 
   0 -10   4      157.47      138.03     12.74 o 
   1 -10   4       37.69       23.41      9.13 o 
   2 -10   4       19.31       14.48     12.42 o 
   3 -10   4       29.34       17.64     11.69 o 
   4 -10   4       23.06        8.33     12.23 o 
   5 -10   4       27.52       28.20     12.52 o 
   6 -10   4        4.05        0.93     13.79 o 
   7 -10   4        6.96        0.00      1.29 o 
   8 -10   4        2.18       12.56     15.79 o 
   9 -10   4        0.34        1.76     17.58 o 
 -11  -9   4        1.69        3.61     12.81 o 
 -10  -9   4        1.93       10.93     11.57 o 
  -9  -9   4       15.69       11.35     10.06 o 
  -8  -9   4        3.37       10.07     11.13 o 
  -7  -9   4       17.88       29.54     19.23 o 
  -6  -9   4       81.25       84.06     23.52 o 
  -5  -9   4       43.57       50.00      5.88 o 
  -4  -9   4      132.13      156.99      7.74 o 
  -3  -9   4      120.32      126.12      8.11 o 
  -2  -9   4      824.54      905.83     13.48 o 
  -1  -9   4       56.19       85.22      8.43 o 
   0  -9   4      150.78      196.06      9.63 o 
   1  -9   4        4.11        2.95     12.96 o 
   2  -9   4     1128.35     1153.02     23.86 o 
   3  -9   4      134.81       88.06     12.65 o 
   4  -9   4       15.00       16.93     11.56 o 
   5  -9   4        0.06        2.47     25.65 o 
   6  -9   4       10.20        3.41     12.83 o 
   7  -9   4       31.69       20.22     13.62 o 
   8  -9   4        7.23        0.35     14.10 o 
   9  -9   4       55.14       53.51     15.96 o 
  10  -9   4        4.48        0.00      1.89 o 
 -11  -8   4        1.93        8.45     16.55 o 
 -10  -8   4       12.97       12.92     11.05 o 
  -9  -8   4       30.36       23.03     10.15 o 
  -8  -8   4      171.48      213.82     19.12 o 
  -7  -8   4        0.06        0.00      2.78 o 
  -6  -8   4       16.20       15.74      5.81 o 
  -5  -8   4        7.79        7.95      4.29 o 
  -4  -8   4        6.80       16.17      4.10 o 
  -3  -8   4       58.73       64.99      7.34 o 
  -2  -8   4      279.35      250.58     16.28 o 
  -1  -8   4      184.69      179.96     11.27 o 
   0  -8   4      613.38      664.12     11.15 o 
   1  -8   4       16.40       34.84      6.63 o 
   2  -8   4      375.01      443.08     15.13 o 
   3  -8   4        4.45       17.95     10.09 o 
   4  -8   4      378.83      355.86     15.27 o 
   5  -8   4       16.22       23.59     10.19 o 
   6  -8   4       80.19       52.70     12.23 o 
   7  -8   4       13.80        6.43     12.60 o 
   8  -8   4       20.66       11.22     12.96 o 
  10  -8   4       45.91       61.03     16.52 o 
 -12  -7   4        4.64       22.94     19.46 o 
 -11  -7   4        3.29        9.77     17.50 o 
 -10  -7   4        0.48        6.98     15.18 o 
  -9  -7   4       43.86       56.88      7.26 o 
  -8  -7   4       69.54       56.28      6.50 o 
  -7  -7   4       29.87       32.64      5.85 o 
  -6  -7   4       48.50       32.60      4.37 o 
  -5  -7   4        5.21        6.42      3.45 o 
  -4  -7   4       32.68       37.97      3.32 o 
  -3  -7   4       52.39       48.20      5.94 o 
  -2  -7   4     2058.53     2066.96     28.72 o 
  -1  -7   4      173.67      173.08      7.70 o 
   0  -7   4       39.02       32.92      6.34 o 
   1  -7   4      680.87      706.92     10.54 o 
   2  -7   4        0.14       20.27      9.21 o 
   3  -7   4       58.59       78.13      9.65 o 
   4  -7   4       61.71       44.55      9.49 o 
   5  -7   4       24.13       30.33     10.35 o 
   6  -7   4       86.73       91.22     11.74 o 
   8  -7   4       37.21       16.41     12.41 o 
  10  -7   4        3.55        0.00      7.41 o 
  11  -7   4        7.07       17.90     16.78 o 
 -12  -6   4       37.32       76.00     18.73 o 
 -11  -6   4        0.07        7.76     17.19 o 
 -10  -6   4       17.96       18.81      6.81 o 
  -9  -6   4        1.87        5.21      6.55 o 
  -8  -6   4        0.31        4.76      6.14 o 
  -7  -6   4      232.32      200.86      7.96 o 
  -6  -6   4       29.20       15.63      3.95 o 
  -5  -6   4       53.40       49.41      3.31 o 
  -4  -6   4       99.01      107.29     21.95 o 
  -3  -6   4        0.66        3.88      2.95 o 
  -2  -6   4      282.31      357.18     12.43 o 
  -1  -6   4      326.52      331.41     23.28 o 
   0  -6   4     1013.46     1138.26     12.04 o 
   1  -6   4      135.65      153.72      9.71 o 
   2  -6   4      711.17      817.34     16.07 o 
   3  -6   4      308.27      164.61      9.16 o 
   4  -6   4      224.44      130.74      9.13 o 
   5  -6   4       25.65       31.77      9.40 o 
   6  -6   4       12.20       16.24      9.59 o 
   7  -6   4       57.53       67.10     11.36 o 
  10  -6   4       10.53        8.56     13.73 o 
  11  -6   4      123.39      132.68     16.06 o 
  12  -6   4        8.40       19.99     17.38 o 
 -12  -5   4        0.28       20.33     18.31 o 
 -11  -5   4        6.49        9.06      9.90 o 
 -10  -5   4       85.19       91.99     12.51 o 
  -9  -5   4       30.73       24.11     11.31 o 
  -8  -5   4        9.12       20.31      6.55 o 
  -7  -5   4      326.02      271.80      7.79 o 
  -6  -5   4      204.89      207.93      4.42 o 
  -5  -5   4        1.65        1.16      3.31 o 
  -4  -5   4        6.77       11.49      2.70 o 
  -3  -5   4      227.88      200.48      6.27 o 
  -2  -5   4      904.27      917.61     13.78 o 
  -1  -5   4     2211.35     2227.14     31.52 o 
   0  -5   4      337.03      328.37     13.21 o 
   1  -5   4     1692.60     1710.21     20.52 o 
   4  -5   4      533.42        0.43      6.48 o 
   5  -5   4       34.13       31.00      8.07 o 
   6  -5   4      196.09      222.16     12.09 o 
   8  -5   4      255.05      295.78     14.56 o 
   9  -5   4       58.31       44.46     12.83 o 
  10  -5   4      229.45      203.21     16.04 o 
  11  -5   4       82.33      117.40     15.06 o 
  12  -5   4       28.59       36.56     10.60 o 
 -12  -4   4       55.39       63.47     11.03 o 
 -11  -4   4        2.11        0.00      3.01 o 
 -10  -4   4       36.25       53.05      6.79 o 
  -9  -4   4       37.39       45.84      6.02 o 
  -8  -4   4       54.71       68.44     12.90 o 
  -7  -4   4     1365.14     1411.93     23.14 o 
  -6  -4   4       19.69       19.62      2.27 o 
  -5  -4   4      298.83      279.73      5.95 o 
  -4  -4   4      493.53      467.07      6.11 o 
  -3  -4   4      469.02      431.51      4.72 o 
  -2  -4   4      766.03      891.30     20.87 o 
  -1  -4   4     1524.34     1602.57     16.82 o 
   0  -4   4        3.75        0.51      1.11 o 
   1  -4   4      669.81      877.33     14.72 o 
   5  -4   4      704.61      196.62      9.30 o 
   6  -4   4        2.26        0.21      0.67 o 
   7  -4   4      228.59      267.14     12.74 o 
   8  -4   4       64.53       63.20     11.23 o 
   9  -4   4       57.96       38.07     13.21 o 
  10  -4   4      119.38      131.08      9.64 o 
  11  -4   4      184.23      208.96     11.32 o 
  12  -4   4       92.42      112.16      8.49 o 
  13  -4   4        0.48        0.15     16.07 o 
 -13  -3   4        0.37        0.94      8.96 o 
 -12  -3   4       44.92       29.96      8.48 o 
 -11  -3   4        0.17        0.00      7.42 o 
 -10  -3   4        5.30        0.00      3.03 o 
  -9  -3   4       21.32       16.82      7.57 o 
  -8  -3   4       80.10       52.76     43.98 o 
  -7  -3   4      443.58      494.32     15.22 o 
  -6  -3   4      247.46      231.01      6.81 o 
  -5  -3   4      821.77      783.19     19.49 o 
  -4  -3   4       20.92       16.27      2.18 o 
  -3  -3   4       12.06       17.81      8.42 o 
  -2  -3   4        1.53        3.24      1.81 o 
  -1  -3   4      685.17      705.80     11.21 o 
   0  -3   4        1.67        0.00      3.94 o 
   7  -3   4      585.66      506.44     14.23 o 
   8  -3   4        7.59        8.90      6.95 o 
   9  -3   4      951.52      991.22     61.72 o 
  10  -3   4        5.58        0.48      5.58 o 
  11  -3   4        9.95       13.17      6.31 o 
  12  -3   4        0.00        7.31      7.19 o 
  13  -3   4       26.37       37.41      8.37 o 
 -13  -2   4        0.70        0.79      5.29 o 
 -12  -2   4       28.17       26.23      6.89 o 
 -11  -2   4       86.99      100.96      7.63 o 
 -10  -2   4        3.84        2.25      3.77 o 
  -9  -2   4      231.82      281.86      7.73 o 
  -8  -2   4      866.13      694.91    185.65 o 
  -7  -2   4        0.31        3.23      4.29 o 
  -6  -2   4      421.41      439.49     10.84 o 
  -5  -2   4      160.10      176.82      5.44 o 
  -4  -2   4     1892.70     1829.43     27.97 o 
  -3  -2   4      747.20      825.94      6.04 o 
  -2  -2   4      445.32      410.07      8.42 o 
  -1  -2   4     1443.02     1380.49     31.39 o 
   0  -2   4     5430.85     5353.16     26.08 o 
   8  -2   4      980.26     1113.24     23.48 o 
   9  -2   4      144.10      143.47      8.08 o 
  10  -2   4       77.12       74.17      8.53 o 
  11  -2   4      124.69      167.97      8.00 o 
  12  -2   4       28.51       28.04      6.26 o 
  13  -2   4        0.01        0.91      3.52 o 
  14  -2   4        0.08       20.47     14.40 o 
 -13  -1   4       51.03       49.72      7.97 o 
 -12  -1   4        4.47        6.97      6.94 o 
 -11  -1   4       61.47       64.86      6.46 o 
 -10  -1   4        0.10        1.10      5.67 o 
  -9  -1   4      112.60      126.11      6.85 o 
  -8  -1   4        4.56        0.12      3.62 o 
  -7  -1   4       25.98       27.53      5.75 o 
  -6  -1   4       31.55       37.95      3.32 o 
  -5  -1   4       55.53       56.71      6.47 o 
  -4  -1   4       27.79       21.91      3.21 o 
  -3  -1   4     2776.26     2577.29     14.23 o 
  -2  -1   4      406.50      410.89      5.14 o 
  -1  -1   4      737.62      628.03      9.39 o 
   0  -1   4      120.29      138.98      6.67 o 
   1  -1   4      887.85     1217.91     37.76 o 
   2  -1   4     4366.37     4361.07     60.67 o 
   3  -1   4     3671.69     4193.14     20.89 o 
   4  -1   4      474.26      480.83      7.15 o 
   5  -1   4     5366.97     6319.38     20.89 o 
   6  -1   4     1175.37     1678.66     10.96 o 
   7  -1   4      198.38      188.49      6.80 o 
   8  -1   4        1.55        4.48      4.66 o 
   9  -1   4       11.22       24.78      5.33 o 
  10  -1   4       55.58       55.19      6.52 o 
  11  -1   4        3.64        3.82      5.48 o 
  12  -1   4      245.30      265.08     10.53 o 
  13  -1   4        2.22       13.31     11.92 o 
  14  -1   4        0.81       10.80     10.15 o 
 -13   0   4        3.10        8.74      8.98 o 
 -12   0   4       48.39       48.98      7.13 o 
 -11   0   4        3.58        3.82      5.50 o 
 -10   0   4       85.43      100.45      6.26 o 
  -8   0   4      153.85      157.23      7.83 o 
  -7   0   4      310.76      398.79      6.97 o 
  -6   0   4      155.64      185.17      9.86 o 
  -5   0   4      189.35      209.74      8.19 o 
  -4   0   4     2773.24     2441.62     28.68 o 
  -3   0   4      112.07      102.90      3.42 o 
  -2   0   4      197.80      220.35      6.23 o 
  -1   0   4      107.90      177.46      3.66 o 
   1   0   4     3123.30     2959.91      9.20 o 
   2   0   4     5437.36     6042.74     73.12 o 
   3   0   4      452.52      533.24      6.35 o 
   4   0   4      679.78      761.36      6.62 o 
   5   0   4      617.16      877.94     12.86 o 
   6   0   4       32.39       39.65      4.65 o 
   7   0   4     1673.23     1930.55     13.50 o 
   8   0   4        0.09        7.25      3.82 o 
   9   0   4      306.01      369.72      8.56 o 
  10   0   4      476.61      551.64      8.83 o 
  11   0   4      775.95      874.63     11.00 o 
  12   0   4      108.35       96.02      7.22 o 
  13   0   4        0.00        3.82      8.98 o 
  14   0   4        1.86        0.12     13.39 o 
 -13   1   4       71.06       74.02      9.01 o 
 -12   1   4        0.48        6.61      8.07 o 
 -11   1   4       60.32       70.24      6.60 o 
 -10   1   4       95.69       96.34      7.23 o 
  -9   1   4      118.66      115.99      7.02 o 
  -8   1   4      120.91      114.29      5.30 o 
  -7   1   4        0.58        0.00     13.25 o 
  -6   1   4      632.91      686.47      8.38 o 
  -5   1   4     1556.19     1610.84     11.33 o 
  -4   1   4       30.92       38.96      3.55 o 
  -3   1   4        2.20        1.48      2.24 o 
  -2   1   4       10.16       12.82      5.24 o 
  -1   1   4     5216.52     5116.43     47.16 o 
   2   1   4     3114.89     3448.17     12.65 o 
   3   1   4     1828.61     1826.56     20.55 o 
   4   1   4      434.42      566.05      5.90 o 
   5   1   4      976.24     1052.75      9.59 o 
   6   1   4      324.16      375.09      9.44 o 
   7   1   4      549.83      726.42      9.57 o 
   8   1   4      463.99      516.11     12.53 o 
   9   1   4       89.97       98.33      5.84 o 
  10   1   4      383.12      428.07      7.10 o 
  11   1   4        4.60       12.02      5.09 o 
  12   1   4      382.62      414.59     17.66 o 
  13   1   4      109.33      114.76      9.87 o 
  14   1   4       57.54       81.74     10.30 o 
 -12   2   4        0.37        4.33      8.51 o 
 -11   2   4        2.45        0.00      1.15 o 
 -10   2   4       24.26       18.88      8.05 o 
  -9   2   4       52.40       33.82     10.27 o 
  -8   2   4      177.77      181.78      8.38 o 
  -7   2   4       78.29       87.72      4.27 o 
  -6   2   4        2.36        0.33      1.48 o 
  -5   2   4      684.16      711.63     16.32 o 
  -4   2   4     3705.14     3839.99     65.13 o 
  -3   2   4      382.09      355.14      6.51 o 
  -2   2   4     1619.79     1544.02     11.56 o 
  -1   2   4      211.81      254.12     23.05 o 
   0   2   4    43194.48    42964.83    229.01 o 
   2   2   4     3615.00     4315.26     19.88 o 
   3   2   4     1422.41     1554.43     18.42 o 
   4   2   4     1968.66     2156.34     42.95 o 
   5   2   4      709.88      796.78     25.56 o 
   6   2   4      727.39      827.18     12.36 o 
   7   2   4      130.39      264.77      7.74 o 
   8   2   4        4.46        0.41      1.46 o 
   9   2   4       33.07       37.77      3.84 o 
  10   2   4      178.65      184.47      4.64 o 
  11   2   4       98.03      106.91      6.87 o 
  12   2   4        4.24       11.43      6.74 o 
  13   2   4       89.20       78.59      9.51 o 
  14   2   4       25.98       34.26     10.01 o 
 -12   3   4       59.69       66.88      8.46 o 
 -11   3   4        9.52        6.48      8.97 o 
 -10   3   4       49.85       44.48      8.38 o 
  -9   3   4       72.31       49.77      5.98 o 
  -8   3   4      580.68      631.38     12.42 o 
  -7   3   4       33.81       38.54      4.66 o 
  -6   3   4      300.38      357.58      9.83 o 
  -5   3   4       20.83        4.69      4.52 o 
  -4   3   4       39.56       50.05      4.90 o 
  -3   3   4      910.88     1057.02     22.43 o 
  -2   3   4        0.70        0.53      3.26 o 
  -1   3   4      892.95      967.37     24.97 o 
   1   3   4       39.06       39.06      4.77 o 
   2   3   4     2546.84     3063.13     16.34 o 
   3   3   4     5392.36     5929.97     26.15 o 
   4   3   4      467.90      548.51     17.13 o 
   5   3   4      526.66      468.72      6.51 o 
   6   3   4      600.58      604.39      7.75 o 
   7   3   4      188.69      186.91      5.87 o 
   8   3   4      149.94      169.11      5.14 o 
   9   3   4       79.95       74.36      3.92 o 
  10   3   4      136.52      118.20      4.64 o 
  11   3   4       74.54       62.35      8.33 o 
  12   3   4       20.45       17.32      6.62 o 
  13   3   4      173.89      157.08     11.05 o 
  14   3   4        0.28        0.00      5.23 o 
 -12   4   4        1.16        8.28     10.76 o 
 -11   4   4       26.44       30.33      9.34 o 
 -10   4   4       19.96        9.79      8.65 o 
  -9   4   4       25.21       20.10      6.23 o 
  -8   4   4        9.00        7.53      5.75 o 
  -7   4   4      584.45      544.28      8.50 o 
  -6   4   4      113.62       72.69      4.85 o 
  -5   4   4       58.32       44.54      4.97 o 
  -4   4   4      171.01      168.31      8.10 o 
  -3   4   4     1512.31     1720.44     24.35 o 
  -2   4   4      329.24      315.91     14.66 o 
   0   4   4      171.76      136.63      6.38 o 
   1   4   4      205.72      218.91      6.14 o 
   2   4   4       57.24       69.46      4.50 o 
   3   4   4       99.68       92.59      4.09 o 
   4   4   4     1067.10     1065.06     28.27 o 
   5   4   4      318.72      336.98      8.71 o 
   6   4   4      145.52      173.17      4.90 o 
   7   4   4      118.73      119.13      4.05 o 
   8   4   4       35.54       35.24      3.44 o 
   9   4   4        1.87        0.00      2.24 o 
  10   4   4       36.68       39.64      5.50 o 
  11   4   4      300.23      319.76      8.29 o 
  12   4   4      103.58       97.67      6.46 o 
  13   4   4       14.02       11.06      7.15 o 
  14   4   4        3.22        9.44     13.94 o 
 -12   5   4       47.39       81.43     15.42 o 
 -11   5   4        0.08        9.99      9.63 o 
 -10   5   4        7.01       13.44      6.91 o 
  -9   5   4        1.67        9.97      6.55 o 
  -8   5   4        9.35       30.73      6.14 o 
  -7   5   4      757.89      694.17     13.33 o 
  -6   5   4        3.12        0.00      2.86 o 
  -5   5   4     1249.55     1329.92     19.77 o 
  -4   5   4        0.25        7.00      6.79 o 
  -3   5   4      281.20      338.68     10.13 o 
  -2   5   4      904.05      851.21      9.16 o 
  -1   5   4      571.43      414.82      8.36 o 
   0   5   4      832.54      761.11      9.77 o 
   1   5   4       52.41       65.96      6.55 o 
   2   5   4      555.49      507.99      5.80 o 
   3   5   4     4290.13     4252.36     63.35 o 
   4   5   4       85.07      118.22      5.84 o 
   5   5   4      969.50      993.94     20.10 o 
   6   5   4     1015.29      941.78     37.79 o 
   7   5   4       72.12       63.90      8.00 o 
   8   5   4      339.12      351.75      5.85 o 
   9   5   4       97.52      104.49      3.95 o 
  10   5   4       29.32       19.04      4.43 o 
  11   5   4        3.82        0.00      6.21 o 
  12   5   4      185.79      167.52      6.71 o 
  13   5   4       40.38       33.48      7.24 o 
  14   5   4       20.44       19.57     12.41 o 
 -11   6   4       66.19       65.65     14.10 o 
 -10   6   4       36.45       43.79      7.62 o 
  -9   6   4      317.83      323.20      9.41 o 
  -8   6   4       17.73       27.53      6.34 o 
  -7   6   4       79.29      106.36      6.76 o 
  -6   6   4      556.59      599.31      9.99 o 
  -5   6   4      110.60      120.36      5.71 o 
  -4   6   4       43.87       40.97      5.88 o 
  -3   6   4      351.11      320.24     12.46 o 
  -2   6   4      441.15      439.97     13.01 o 
  -1   6   4       91.01       93.74      4.71 o 
   0   6   4      634.77      582.75      6.74 o 
   1   6   4      207.94      164.37      4.06 o 
   2   6   4      490.19      520.13      9.96 o 
   3   6   4      454.92      473.09      6.76 o 
   4   6   4      993.42     1025.51      5.86 o 
   5   6   4       45.79       38.81      3.50 o 
   6   6   4       15.49       19.63      2.14 o 
   7   6   4      154.59      144.07      6.90 o 
   8   6   4      577.21      502.70      8.08 o 
   9   6   4       18.33       16.85      3.89 o 
  10   6   4       84.23       46.94      5.82 o 
  11   6   4      367.52      394.62      8.33 o 
  12   6   4       67.17       68.87      8.50 o 
  13   6   4        0.02        0.90     14.33 o 
  14   6   4        0.32        4.32     10.51 o 
 -10   7   4       17.06       18.31      9.59 o 
  -9   7   4      203.87      179.35      8.60 o 
  -8   7   4       19.52       30.95      7.08 o 
  -7   7   4      135.21      151.27      7.88 o 
  -6   7   4       49.06       65.04      6.38 o 
  -5   7   4       45.18       52.59      5.63 o 
  -4   7   4      903.96     1020.58     13.23 o 
  -3   7   4       62.27       83.25      6.20 o 
  -2   7   4      531.94      422.35     17.71 o 
  -1   7   4      803.22      809.38     16.84 o 
   0   7   4      755.40      679.64     15.54 o 
   1   7   4     2583.62     2437.03     69.69 o 
   2   7   4        8.24        0.00      2.55 o 
   3   7   4      553.33      551.85     14.18 o 
   4   7   4       59.04       90.89      3.88 o 
   5   7   4      475.28      461.64     20.79 o 
   6   7   4        8.08        7.90      2.19 o 
   7   7   4      171.52      153.65      4.70 o 
   8   7   4       21.95       15.60      3.24 o 
   9   7   4      414.33      438.19      7.87 o 
  10   7   4        2.13       36.52     12.22 o 
  11   7   4       30.11       41.48      9.11 o 
  12   7   4       66.55       61.34      7.01 o 
  13   7   4        0.96        7.25      8.41 o 
  14   7   4       48.18       41.96     10.99 o 
 -10   8   4       11.35        7.35     13.51 o 
  -9   8   4        1.48        0.94     12.44 o 
  -8   8   4        7.14        2.44      4.81 o 
  -7   8   4       48.87       48.47      7.35 o 
  -6   8   4      682.03      692.16     13.31 o 
  -5   8   4        3.77        0.88      9.67 o 
  -4   8   4        1.38        2.43      4.11 o 
  -3   8   4       81.91       87.41      6.70 o 
  -2   8   4        2.87        3.23      5.12 o 
  -1   8   4       32.23       27.45      4.74 o 
   0   8   4       76.42       65.73      4.26 o 
   1   8   4       65.91       61.95      3.52 o 
   2   8   4     1075.61     1130.74     20.87 o 
   3   8   4      819.10      816.57      8.64 o 
   4   8   4      448.32      553.41      6.99 o 
   5   8   4      117.46      126.86      4.67 o 
   6   8   4      185.37      126.23     19.79 o 
   7   8   4        1.12        1.18      2.63 o 
   8   8   4        8.48       10.43      4.77 o 
   9   8   4      492.67      532.25     12.27 o 
  10   8   4        4.34        0.00      3.77 o 
  11   8   4       98.37      104.45      9.82 o 
  12   8   4       20.59       18.97      6.93 o 
  13   8   4       30.40       21.02      7.50 o 
  14   8   4        2.28       14.57      8.54 o 
 -10   9   4       10.74       13.31     10.53 o 
  -9   9   4        2.39        3.05     10.42 o 
  -8   9   4       18.79       18.94      9.09 o 
  -7   9   4       19.05       25.14      7.07 o 
  -6   9   4      109.69      139.90      8.27 o 
  -5   9   4       31.84       39.75      7.52 o 
  -4   9   4      120.91      127.57      6.77 o 
  -3   9   4       21.51       18.50      5.11 o 
  -2   9   4      122.37      121.52      7.04 o 
  -1   9   4       34.47       36.55      5.61 o 
   0   9   4       62.67       60.70      8.12 o 
   1   9   4       25.22       31.02      6.91 o 
   2   9   4        4.78        1.60      1.32 o 
   3   9   4      155.60      185.00      4.59 o 
   4   9   4       28.14       19.28      3.67 o 
   5   9   4       83.60       91.22      8.24 o 
   6   9   4      967.86     1019.56     15.74 o 
   7   9   4      246.95      291.06     25.04 o 
   8   9   4      329.16      333.39     11.45 o 
   9   9   4        8.95       28.96      7.38 o 
  10   9   4       86.73       88.78      8.01 o 
  11   9   4       20.47       11.45      9.13 o 
  12   9   4       11.85        1.37     14.56 o 
  13   9   4        2.09        0.00      6.84 o 
  -9  10   4        1.94        3.12     10.44 o 
  -8  10   4        0.84        5.14      9.48 o 
  -7  10   4       76.41       88.70      7.84 o 
  -6  10   4       39.44       44.78      7.32 o 
  -5  10   4       32.39       22.98      6.89 o 
  -4  10   4       21.24       32.98      5.71 o 
  -3  10   4      391.22      483.69      7.70 o 
  -2  10   4      203.29      218.99     10.68 o 
  -1  10   4      189.47      175.68      6.28 o 
   0  10   4      324.86      384.88      7.19 o 
   1  10   4       96.41      129.37      5.32 o 
   2  10   4      203.10      221.28      9.52 o 
   3  10   4      286.81      278.31      5.11 o 
   4  10   4       69.28       43.56     10.84 o 
   5  10   4        0.30        0.00     10.87 o 
   6  10   4        3.79        2.56      5.33 o 
   7  10   4      182.26      203.83      8.44 o 
   8  10   4      149.85      135.91      7.37 o 
   9  10   4       32.68       34.09      7.54 o 
  10  10   4        9.13        0.69      7.15 o 
  11  10   4       38.65       25.25      8.10 o 
  12  10   4       63.63       57.60      8.92 o 
  13  10   4        4.84        6.14     15.78 o 
  -8  11   4       51.54       62.94      9.53 o 
  -7  11   4       26.32       32.56      8.01 o 
  -6  11   4       23.03       23.16     11.85 o 
  -5  11   4      149.27      199.50      8.61 o 
  -4  11   4       56.92       86.62      7.63 o 
  -3  11   4        2.47        4.33     11.25 o 
  -2  11   4       64.09       47.79      7.90 o 
  -1  11   4      217.55      203.01      8.90 o 
   0  11   4        0.09        0.00      3.90 o 
   1  11   4        0.41        7.70      5.30 o 
   2  11   4      364.46      375.56     12.14 o 
   3  11   4      338.74      364.76     13.23 o 
   4  11   4        9.34        4.04      6.04 o 
   5  11   4       41.08       27.85      8.15 o 
   6  11   4      581.11      533.32      9.97 o 
   7  11   4      225.57      221.84     10.79 o 
   8  11   4       58.72       70.09      9.39 o 
   9  11   4       92.63       87.67      6.51 o 
  10  11   4       13.12        4.47      4.58 o 
  11  11   4       20.30       15.89      8.68 o 
  12  11   4        3.17       21.64      9.46 o 
  -7  12   4       39.92       62.33     11.99 o 
  -6  12   4       26.16       38.70      7.82 o 
  -5  12   4        7.03       11.21      9.41 o 
  -4  12   4        9.86       21.48      9.37 o 
  -3  12   4        1.54        1.98     12.46 o 
  -2  12   4       19.98        4.04     15.48 o 
  -1  12   4       10.40        3.78     11.15 o 
   0  12   4        2.94        2.10      5.10 o 
   1  12   4       34.74       41.11      6.73 o 
   2  12   4       83.79      105.33      6.99 o 
   3  12   4       14.59       17.90     10.88 o 
   4  12   4        0.14        6.58     15.84 o 
   5  12   4      234.91      247.51     20.50 o 
   6  12   4       67.03       67.29      5.56 o 
   7  12   4        9.80        9.92      5.53 o 
   8  12   4      131.89      135.45      7.62 o 
   9  12   4        5.72        6.89      6.23 o 
  10  12   4        5.14        6.90     13.87 o 
  11  12   4       18.03       19.62      9.35 o 
  12  12   4       18.89       22.82     10.18 o 
  -6  13   4        6.05        0.00      9.86 o 
  -5  13   4       84.81       89.44     10.91 o 
  -4  13   4       13.55       18.33      9.93 o 
  -3  13   4      136.93      195.59     11.31 o 
  -2  13   4      232.99      274.78      9.13 o 
  -1  13   4       76.89       85.90      7.68 o 
   0  13   4       46.34       73.37      7.68 o 
   1  13   4       39.78       52.56      9.84 o 
   2  13   4        9.78        1.91      5.36 o 
   3  13   4        1.78        0.00      2.15 o 
   4  13   4        4.61        1.16      6.51 o 
   5  13   4       73.55       69.09      6.88 o 
   6  13   4       54.01       50.48      5.65 o 
   7  13   4      114.01      103.54      6.12 o 
   8  13   4       21.23       10.45      7.12 o 
   9  13   4        8.66        7.66      8.43 o 
  10  13   4        1.78        1.35     11.64 o 
  11  13   4        0.01        2.96     13.25 o 
  -5  14   4        4.03       13.07     11.23 o 
  -4  14   4       86.90      113.43     11.53 o 
  -3  14   4       29.21       36.48     10.43 o 
  -2  14   4        4.81       13.27      9.49 o 
  -1  14   4        0.93        7.91      7.65 o 
   0  14   4       71.78       80.52      7.83 o 
   1  14   4      236.99      301.53      9.35 o 
   2  14   4      151.62      145.64     10.35 o 
   3  14   4        1.55       13.55      9.58 o 
   4  14   4       21.24       26.50      9.55 o 
   5  14   4       45.28       47.91      7.23 o 
   6  14   4       44.10       35.57      7.40 o 
   7  14   4       23.01       13.92      7.16 o 
   8  14   4        6.61        7.75     15.66 o 
   9  14   4        0.52        7.07      9.21 o 
  10  14   4        0.76        0.48      6.36 o 
  -3  15   4       11.13       17.14     11.53 o 
  -2  15   4        1.06        9.58     10.72 o 
  -1  15   4       47.73       63.30      8.51 o 
   0  15   4        0.35        0.14      9.72 o 
   1  15   4        0.40        4.75     14.26 o 
   2  15   4       74.19       82.72     10.46 o 
   3  15   4       18.75       26.74     10.46 o 
   4  15   4       12.11        8.74     10.32 o 
   5  15   4        6.22        4.24     10.43 o 
   6  15   4        2.78        5.33     13.58 o 
   7  15   4        9.43       16.77     16.95 o 
   8  15   4        1.66        0.00     11.64 o 
  -1  16   4        8.12       20.14     11.73 o 
   0  16   4       25.64       26.83     13.41 o 
   1  16   4        5.65        9.10     11.05 o 
   2  16   4       51.44       73.05     11.49 o 
   3  16   4        0.06        9.99     14.30 o 
   4  16   4        8.27        0.00      4.76 o 
   5  16   4        1.64       14.18     15.77 o 
   6  16   4        3.84        2.02     15.07 o 
  -5 -13   5        0.48       19.55     19.37 o 
  -4 -13   5        1.49       15.89     11.12 o 
  -3 -13   5       22.77       44.33     11.61 o 
  -2 -13   5        1.05        3.66     13.52 o 
  -1 -13   5       46.32       59.93     11.38 o 
   0 -13   5       55.00       72.46     15.35 o 
   1 -13   5        1.92        0.00    141.22 o 
   2 -13   5        4.60        0.00      9.76 o 
  -7 -12   5        0.01        0.79      7.36 o 
  -6 -12   5       99.41      138.98     12.92 o 
  -5 -12   5        5.10       12.45     11.36 o 
  -4 -12   5       11.50       30.84     10.77 o 
  -3 -12   5        1.83        1.68      9.26 o 
  -2 -12   5        9.95       18.50     14.18 o 
  -1 -12   5       16.09       13.76      9.86 o 
   1 -12   5       22.34       13.15     13.92 o 
   2 -12   5        5.28        0.00      2.74 o 
   3 -12   5       12.05        8.77     14.34 o 
   4 -12   5        7.05        0.00      9.67 o 
   5 -12   5       18.70       31.85     17.20 o 
  -8 -11   5        5.75       16.27     16.99 o 
  -7 -11   5       48.79       58.68     34.32 o 
  -6 -11   5       15.25       34.93     15.66 o 
  -5 -11   5        3.03       30.50     18.25 o 
  -4 -11   5       49.17       57.33     11.87 o 
  -3 -11   5       10.94       37.71     11.50 o 
  -2 -11   5        3.06        7.63     10.06 o 
  -1 -11   5       25.59       38.74      9.94 o 
   0 -11   5       98.97       92.36     13.44 o 
   1 -11   5        9.07       11.48     12.87 o 
   2 -11   5       25.52       16.42     12.55 o 
   3 -11   5       11.95        0.00      0.92 o 
   4 -11   5       17.48        5.33     14.07 o 
   5 -11   5        2.82        0.00      3.12 o 
   6 -11   5       50.78       53.15     16.40 o 
   7 -11   5       33.19       51.07     17.70 o 
  -9 -10   5        0.59        4.59     16.76 o 
  -8 -10   5        9.44       18.47     11.02 o 
  -7 -10   5       15.16       33.75     14.47 o 
  -6 -10   5       32.00       44.32     20.56 o 
  -5 -10   5        9.74       16.04      9.97 o 
  -4 -10   5       21.57       18.14      6.65 o 
  -3 -10   5       43.34       52.62      6.44 o 
  -2 -10   5        3.33        9.86     10.89 o 
  -1 -10   5       10.63        7.37     13.69 o 
   0 -10   5        0.24       28.67     11.97 o 
   2 -10   5        5.21        3.43     54.87 o 
   3 -10   5        0.38        0.00      4.55 o 
   4 -10   5       16.84        6.40     13.34 o 
   5 -10   5        1.42        0.00      7.71 o 
   7 -10   5        9.66        6.24     15.72 o 
   8 -10   5       11.09       26.54     17.07 o 
  -9  -9   5        0.70       12.27     16.01 o 
  -8  -9   5       39.72       48.33     10.87 o 
  -7  -9   5       29.98       29.54     24.71 o 
  -6  -9   5        0.06       11.82     13.27 o 
  -5  -9   5      213.02      242.30     14.54 o 
  -4  -9   5       19.70       42.60      6.54 o 
  -3  -9   5        0.73       12.06      6.76 o 
  -2  -9   5       89.51      118.75     14.43 o 
  -1  -9   5      329.42      368.31     12.11 o 
   0  -9   5     1234.01     1532.10     25.42 o 
   1  -9   5      778.23      876.36     21.00 o 
   2  -9   5        7.23       23.97     13.35 o 
   3  -9   5      213.47      223.49     15.00 o 
   4  -9   5        0.59        0.00      4.78 o 
   6  -9   5        0.00        6.35     13.32 o 
   7  -9   5       16.28        2.49     14.46 o 
   8  -9   5        2.05        4.40     15.70 o 
   9  -9   5       17.24       18.25     17.34 o 
  -8  -8   5       31.08       16.79      9.85 o 
  -7  -8   5       18.36       49.75     32.44 o 
  -6  -8   5       18.42       35.87     11.36 o 
  -5  -8   5       36.36       48.64      6.75 o 
  -4  -8   5       28.04       41.91      9.20 o 
  -3  -8   5      144.92      178.91      7.80 o 
  -2  -8   5      380.47      470.36     17.03 o 
  -1  -8   5        0.66       14.08     11.51 o 
   0  -8   5       24.13       15.64     10.58 o 
   1  -8   5      358.45      405.68     15.21 o 
   2  -8   5      821.85      914.24     20.16 o 
   3  -8   5        3.52       27.62     11.84 o 
   4  -8   5       51.23       47.08     11.79 o 
   5  -8   5       43.20       48.33     12.17 o 
   6  -8   5      156.54      176.05     13.88 o 
   7  -8   5       63.42       42.11     13.06 o 
   8  -8   5        6.47        2.40     14.01 o 
   9  -8   5       13.54       16.32     15.08 o 
  10  -8   5        6.74        4.24     17.66 o 
 -11  -7   5       11.45       14.50     18.21 o 
 -10  -7   5       23.65       13.98     16.04 o 
  -9  -7   5        0.81        0.00      8.83 o 
  -8  -7   5       22.69        8.74     13.25 o 
  -7  -7   5       19.52       28.86      9.25 o 
  -6  -7   5        1.94       14.45     11.62 o 
  -5  -7   5       39.47       27.20      4.20 o 
  -4  -7   5      525.79      588.38     19.61 o 
  -3  -7   5       37.59       30.23      4.63 o 
  -2  -7   5        1.47       13.07     13.71 o 
  -1  -7   5      464.81      491.83     12.35 o 
   1  -7   5      276.61      289.41     13.79 o 
   2  -7   5      698.62      673.36     16.98 o 
   3  -7   5       10.10       10.76     10.28 o 
   4  -7   5      292.99      331.49     14.43 o 
   5  -7   5       13.11       12.12     10.45 o 
   6  -7   5        1.49        0.24      0.52 o 
   7  -7   5       30.31       28.13     12.48 o 
   8  -7   5       15.06        9.01     13.47 o 
   9  -7   5        1.01        0.00      5.13 o 
  10  -7   5       51.75       57.32     16.08 o 
  11  -7   5        8.18       20.89     16.73 o 
 -11  -6   5        2.91       20.40     17.30 o 
 -10  -6   5        1.28       24.66     15.55 o 
  -9  -6   5       17.63       28.34     14.23 o 
  -8  -6   5        1.97        6.93      7.09 o 
  -7  -6   5        5.16        4.70      4.47 o 
  -6  -6   5        0.12        8.23      7.21 o 
  -5  -6   5      305.91      300.75     14.80 o 
  -4  -6   5       87.79       95.30      7.21 o 
  -3  -6   5       68.23       81.10      4.55 o 
  -2  -6   5      457.73      430.92     12.34 o 
  -1  -6   5      242.91      265.33     11.14 o 
   0  -6   5      102.91      100.77      9.78 o 
   1  -6   5      421.83      433.09     13.98 o 
   2  -6   5     2269.10     2522.21     27.92 o 
   3  -6   5       30.13       26.63      9.50 o 
   4  -6   5        2.58        3.19      9.47 o 
   6  -6   5        0.33        0.38      2.91 o 
   7  -6   5       46.27       38.63     11.86 o 
   8  -6   5        2.88        2.18     12.31 o 
   9  -6   5      188.66      191.30     15.43 o 
  11  -6   5        4.23       18.55     15.52 o 
  12  -6   5       25.19       28.91     17.73 o 
 -12  -5   5       18.41       29.32     18.95 o 
 -11  -5   5       10.89       24.26     17.55 o 
 -10  -5   5        0.02       12.40     15.68 o 
  -9  -5   5      174.97      158.87     15.49 o 
  -8  -5   5       27.22       36.11     13.38 o 
  -7  -5   5       45.22       49.03     12.55 o 
  -6  -5   5      689.44      693.00     11.31 o 
  -5  -5   5        0.71        1.51      3.05 o 
  -4  -5   5       22.19       16.39      3.22 o 
  -3  -5   5      174.44      172.61      6.73 o 
  -2  -5   5        4.85        5.19      2.53 o 
  -1  -5   5     1793.83     1788.63     20.04 o 
   0  -5   5       21.77        6.92      7.85 o 
   1  -5   5     1026.50     1186.32     18.58 o 
   2  -5   5      197.96      278.99     11.69 o 
   3  -5   5      229.35       58.15      7.35 o 
   4  -5   5       17.82        2.30      7.32 o 
   5  -5   5        2.63        5.40      8.79 o 
   6  -5   5      227.59      281.50     13.74 o 
   7  -5   5       49.45       40.88     10.81 o 
   8  -5   5       44.43       32.22     11.54 o 
   9  -5   5       29.92        8.70     12.59 o 
  11  -5   5       97.20       92.80     14.89 o 
  12  -5   5       34.65       45.50     11.76 o 
 -12  -4   5        3.25       11.01     18.42 o 
 -11  -4   5        7.22       15.75     17.07 o 
 -10  -4   5       15.42       20.87      7.16 o 
  -9  -4   5      382.91      416.66     16.39 o 
  -8  -4   5       82.18       77.89     17.02 o 
  -7  -4   5      532.73      562.15      9.98 o 
  -6  -4   5      319.69      294.64      6.32 o 
  -5  -4   5        0.97        0.00      1.03 o 
  -4  -4   5      293.73      299.70      4.43 o 
  -3  -4   5       14.22       11.20      2.24 o 
  -2  -4   5      321.57      332.48      7.35 o 
  -1  -4   5     1085.67     1016.20     15.05 o 
   0  -4   5       31.44       16.88      7.68 o 
   1  -4   5     3188.42     3156.89     26.37 o 
   5  -4   5     1494.37     1304.79     20.48 o 
   6  -4   5        5.06        2.17      9.19 o 
   7  -4   5        0.56        0.00      2.77 o 
   8  -4   5      138.89      146.58     12.40 o 
   9  -4   5       62.48       69.11     12.68 o 
  10  -4   5      236.76      233.29     15.51 o 
  11  -4   5      125.38      146.59     10.65 o 
  12  -4   5       73.05       66.99     10.55 o 
  13  -4   5       25.82       42.37     11.57 o 
 -12  -3   5       65.61       62.48     18.78 o 
 -11  -3   5       13.69       18.04      7.93 o 
 -10  -3   5        5.61        7.38      8.83 o 
  -9  -3   5      141.48      114.62      6.87 o 
  -8  -3   5      140.24      148.55      8.74 o 
  -7  -3   5      848.56      870.42      9.95 o 
  -6  -3   5      170.05      161.12      6.47 o 
  -5  -3   5        0.45        3.95      3.19 o 
  -4  -3   5        0.48        0.13      1.60 o 
  -3  -3   5      946.05      941.78     14.39 o 
  -2  -3   5        2.30       13.31      5.94 o 
  -1  -3   5      198.91      215.54     14.29 o 
   0  -3   5     3880.97     3667.72     25.13 o 
   1  -3   5        1.31        7.75      7.06 o 
   5  -3   5      229.36        9.29      6.60 o 
   6  -3   5      146.23      130.77     10.25 o 
   7  -3   5      233.37      222.74     11.64 o 
   8  -3   5      351.31      332.76     14.04 o 
   9  -3   5       39.40        9.96      7.83 o 
  10  -3   5       96.47       99.26     16.37 o 
  11  -3   5       48.04       54.27     10.24 o 
  12  -3   5        6.73       16.39      9.71 o 
  13  -3   5        0.09        6.61     10.88 o 
 -12  -2   5       51.33       55.66      7.48 o 
 -11  -2   5        0.88        7.06      7.80 o 
 -10  -2   5      181.25      157.68      7.90 o 
  -9  -2   5       39.94       35.04      6.22 o 
  -8  -2   5      267.73      300.45     22.73 o 
  -7  -2   5       74.49       53.00     17.80 o 
  -6  -2   5      154.70      124.27      6.00 o 
  -5  -2   5       33.64       21.33      3.08 o 
  -4  -2   5       39.84       43.70      3.09 o 
  -3  -2   5        0.18        2.64      1.87 o 
  -2  -2   5       31.90       41.12      1.88 o 
  -1  -2   5        0.03        0.32      5.49 o 
   0  -2   5       11.80        3.52      6.46 o 
   7  -2   5      135.00      114.13     37.59 o 
   8  -2   5       11.52       15.36      6.58 o 
   9  -2   5      139.16      186.69      9.27 o 
  10  -2   5      261.53      233.56     10.22 o 
  11  -2   5       20.27       20.68      8.33 o 
  12  -2   5       15.50       17.24      8.95 o 
  13  -2   5        9.36        2.80     14.82 o 
 -12  -1   5        3.53        1.73      4.99 o 
 -11  -1   5       24.60       30.90      6.56 o 
 -10  -1   5       97.94       99.97      7.32 o 
  -9  -1   5       49.77       37.36      6.33 o 
  -8  -1   5      672.99      692.15     23.43 o 
  -7  -1   5        0.76        0.13      2.44 o 
  -6  -1   5      207.28      280.00      5.04 o 
  -5  -1   5      215.93      181.54      5.53 o 
  -4  -1   5      831.76      811.21      6.24 o 
  -3  -1   5      230.71      197.07      3.15 o 
  -2  -1   5      127.42      172.00      2.94 o 
  -1  -1   5     2975.89     2940.57     20.22 o 
   0  -1   5      575.57      482.26      9.57 o 
   1  -1   5        1.05        2.51      2.17 o 
   2  -1   5      500.55      608.23     17.32 o 
   3  -1   5     2610.06     3089.59     47.89 o 
   4  -1   5      536.91      578.72     13.43 o 
   5  -1   5       39.12       73.15      8.05 o 
   6  -1   5      202.53      283.50      7.19 o 
   7  -1   5      151.17      159.29      9.85 o 
   8  -1   5      413.65      419.00    239.52 o 
   9  -1   5        7.53        6.53      7.18 o 
  10  -1   5      116.41      177.09      9.13 o 
  11  -1   5        0.37        0.00      5.81 o 
  12  -1   5       22.43       17.23      6.91 o 
  13  -1   5        8.42       20.91     12.32 o 
  14  -1   5        9.87       26.10     16.89 o 
 -12   0   5       38.06       53.83      7.46 o 
 -11   0   5       48.47       31.17      6.62 o 
 -10   0   5       94.53       87.13      7.18 o 
  -9   0   5      207.33      234.00      8.19 o 
  -8   0   5        0.15        0.00      3.18 o 
  -7   0   5        0.56        0.00      2.15 o 
  -6   0   5       38.38       50.78      5.12 o 
  -5   0   5      891.61      859.85      8.82 o 
  -4   0   5       94.68       71.64      7.60 o 
  -3   0   5       45.11       26.87      3.23 o 
  -2   0   5       50.03       39.64      3.39 o 
  -1   0   5      101.86       93.18      5.06 o 
   0   0   5      239.38      171.90      6.73 o 
   1   0   5        9.84       10.23      2.58 o 
   2   0   5      852.02     1066.14     18.56 o 
   3   0   5     1373.71     1718.32     20.84 o 
   4   0   5      384.74      455.00      5.75 o 
   5   0   5      199.11      214.31      5.07 o 
   6   0   5      116.69      113.01      5.63 o 
   7   0   5      594.08      644.74      9.81 o 
   8   0   5       15.21       28.09      6.28 o 
   9   0   5     1448.82     1493.74     12.47 o 
  10   0   5      283.55      302.58     29.13 o 
  11   0   5       55.87       92.55      6.84 o 
  12   0   5      290.82      290.56      8.51 o 
  13   0   5        8.21       24.13      9.09 o 
  14   0   5       47.30       46.16      9.95 o 
 -12   1   5       33.16       39.54      8.20 o 
 -11   1   5       95.80      104.08      7.00 o 
 -10   1   5       85.64       80.14      6.28 o 
  -9   1   5       92.80       92.54      7.70 o 
  -8   1   5      159.42      160.89      5.94 o 
  -7   1   5        1.39        0.00      2.59 o 
  -6   1   5      482.72      488.69      7.05 o 
  -5   1   5       42.68       44.02      4.91 o 
  -4   1   5        2.84        0.46      1.43 o 
  -3   1   5      177.85      175.93      7.35 o 
  -2   1   5      295.71      268.81      5.28 o 
  -1   1   5       19.67       43.11      4.57 o 
   2   1   5       33.59       38.77      3.60 o 
   3   1   5       53.46       69.32      4.37 o 
   4   1   5        0.40        0.00      2.67 o 
   5   1   5      502.59      563.25      6.67 o 
   6   1   5       59.53       85.86      5.98 o 
   7   1   5       39.53       43.57      4.45 o 
   8   1   5      306.89      313.27      9.67 o 
   9   1   5      120.11      126.33      7.90 o 
  10   1   5      341.48      366.96      8.33 o 
  11   1   5      343.92      398.00      8.87 o 
  12   1   5       34.57       61.41      8.78 o 
  13   1   5       26.94       36.66      8.97 o 
  14   1   5        5.00       18.83      9.52 o 
 -12   2   5       11.21        5.83      7.14 o 
 -11   2   5       12.06        8.10      7.38 o 
 -10   2   5       57.46       57.82      7.43 o 
  -9   2   5       26.49       13.13      6.44 o 
  -8   2   5      298.17      282.12      9.56 o 
  -7   2   5       45.26       42.25      4.78 o 
  -6   2   5      173.68      188.42      5.77 o 
  -5   2   5      551.77      698.44      9.05 o 
  -4   2   5       45.23       40.47      4.66 o 
  -3   2   5     1600.20     1502.53     14.25 o 
  -2   2   5      232.11      232.78      6.69 o 
  -1   2   5     7654.19     7388.42     58.22 o 
   0   2   5      574.31      562.82      9.11 o 
   2   2   5      108.23       84.55      6.48 o 
   3   2   5      118.06      150.70      5.03 o 
   4   2   5      115.82       94.70      4.05 o 
   5   2   5      510.00      506.73      9.20 o 
   6   2   5      104.54      114.83      6.25 o 
   7   2   5       24.63       23.35      8.62 o 
   8   2   5        4.29        5.08      4.12 o 
   9   2   5      334.66      392.82      8.99 o 
  10   2   5      511.20      563.56      7.41 o 
  11   2   5        7.74       14.45      4.93 o 
  12   2   5      293.74      304.98      8.88 o 
  13   2   5       11.59       19.55      7.09 o 
  14   2   5       28.36       26.21     13.07 o 
 -12   3   5        5.98        2.55      8.51 o 
 -11   3   5        0.15        5.59      9.48 o 
 -10   3   5       23.63       15.09      8.19 o 
  -9   3   5       30.97       13.68      8.15 o 
  -8   3   5        6.80        0.61      6.41 o 
  -7   3   5      464.03      489.40      9.60 o 
  -6   3   5       56.26       45.67      4.71 o 
  -5   3   5       35.35       30.24      5.10 o 
  -4   3   5       39.15       35.44      4.46 o 
  -3   3   5        2.27        0.50      6.25 o 
  -2   3   5      256.67      231.58      6.53 o 
  -1   3   5     1078.37      969.90     63.75 o 
   0   3   5     2099.77     1829.47     99.83 o 
   1   3   5     1054.91     1341.31     13.54 o 
   2   3   5      119.43      111.29      6.37 o 
   3   3   5       21.90       24.03      3.99 o 
   4   3   5       17.59       22.28      3.45 o 
   5   3   5      514.95      548.70     10.97 o 
   6   3   5        1.66        0.00      1.46 o 
   7   3   5        3.26        2.69      3.46 o 
   8   3   5       81.13       87.57      9.01 o 
   9   3   5       21.11       19.74      3.67 o 
  10   3   5       73.17       66.06      4.94 o 
  11   3   5      460.07      476.48      9.23 o 
  12   3   5      104.66      121.39      7.56 o 
  13   3   5       63.02       65.20      8.66 o 
  14   3   5        3.96       16.87      9.39 o 
 -12   4   5        9.90       10.00     10.60 o 
 -11   4   5        2.39        7.15      9.65 o 
 -10   4   5        1.42        6.60      8.76 o 
  -9   4   5        3.30        0.58      2.15 o 
  -8   4   5        3.40        1.74      6.76 o 
  -7   4   5       84.70       78.09      5.94 o 
  -6   4   5      377.92      383.10      7.09 o 
  -5   4   5      182.03      239.12      8.14 o 
  -4   4   5      114.32      122.55      8.25 o 
  -3   4   5      353.41      371.65     10.45 o 
  -2   4   5       26.96       30.02      7.19 o 
  -1   4   5     3637.12     3656.69     22.40 o 
   0   4   5      340.53      352.21      8.61 o 
   1   4   5       20.80        8.41      4.97 o 
   2   4   5      823.10      991.79     11.15 o 
   3   4   5     7377.71     8683.19    239.11 o 
   4   4   5       18.13       42.35      3.68 o 
   5   4   5        0.10        2.82      3.92 o 
   6   4   5      140.16      165.44      5.93 o 
   7   4   5      115.41      139.93      3.93 o 
   8   4   5       31.76       26.63      3.35 o 
   9   4   5      251.18      298.57      7.34 o 
  10   4   5      103.47      104.81      4.56 o 
  11   4   5       14.57       11.98      5.23 o 
  12   4   5       93.57       95.36      7.24 o 
  13   4   5      119.60      100.77      7.63 o 
  14   4   5        9.12        9.09      7.90 o 
 -11   5   5       10.25       15.61      9.88 o 
 -10   5   5       13.40       17.33      8.90 o 
  -9   5   5      205.88      206.68      8.21 o 
  -8   5   5       21.33       22.53      6.30 o 
  -7   5   5      540.58      595.50     11.70 o 
  -6   5   5        8.85        5.15      4.12 o 
  -5   5   5       46.86       30.17      4.44 o 
  -4   5   5      264.50      221.00    126.04 o 
  -3   5   5      203.05      159.01      8.68 o 
  -2   5   5      113.55      152.51      6.33 o 
  -1   5   5      117.95      170.08      5.23 o 
   0   5   5     1395.61     1445.28     15.05 o 
   1   5   5      701.78      723.86     10.53 o 
   2   5   5       19.94       42.52      5.01 o 
   3   5   5      146.33      154.01      5.50 o 
   4   5   5      286.19      372.30      6.98 o 
   5   5   5        0.70        0.19      1.15 o 
   6   5   5      541.17      605.63     14.91 o 
   7   5   5       10.32       12.39      2.98 o 
   8   5   5      348.81      291.41      5.15 o 
   9   5   5       57.17       62.54      3.81 o 
  10   5   5       23.44       19.57      5.18 o 
  11   5   5      221.92      241.49      6.65 o 
  12   5   5       22.99       17.80      5.74 o 
  13   5   5        0.05        5.00     12.45 o 
  14   5   5        6.47        0.46      3.84 o 
 -11   6   5        2.25       18.50     10.79 o 
 -10   6   5        1.48        0.24      2.85 o 
  -9   6   5        1.07       16.55      6.95 o 
  -8   6   5      669.71      769.95     13.95 o 
  -7   6   5      112.97      127.40      6.98 o 
  -6   6   5      281.33      312.18      7.72 o 
  -5   6   5      615.12      637.31      8.95 o 
  -4   6   5      234.60      210.49      7.09 o 
  -3   6   5       18.61        6.37      5.66 o 
  -2   6   5      214.46      252.44      7.31 o 
  -1   6   5     1515.74     1497.60     19.11 o 
   0   6   5       44.88       41.98      4.08 o 
   1   6   5      148.57      133.05      3.97 o 
   2   6   5      438.68      517.13     11.55 o 
   3   6   5      127.45      149.06      8.45 o 
   4   6   5      175.45      223.79      9.56 o 
   5   6   5       49.84       65.27      3.38 o 
   6   6   5      253.56      272.09     11.04 o 
   7   6   5      179.71      154.83      7.36 o 
   8   6   5      225.40      207.78      5.09 o 
   9   6   5      131.35      129.49      5.81 o 
  10   6   5      182.05      170.93      7.16 o 
  11   6   5        4.83        7.96      8.33 o 
  12   6   5       14.64       10.41      8.68 o 
  13   6   5       32.57       45.87      7.98 o 
  14   6   5       22.27       18.47     10.90 o 
 -11   7   5       41.01       35.35     11.79 o 
 -10   7   5        1.74        5.94      9.71 o 
  -9   7   5        4.12       14.34      7.84 o 
  -8   7   5      101.94      128.23      8.03 o 
  -7   7   5       28.01       21.39      7.92 o 
  -6   7   5      668.61      820.71     14.84 o 
  -5   7   5        4.37       11.97      5.27 o 
  -4   7   5      702.08      768.71     12.91 o 
  -3   7   5      378.55      363.29      8.58 o 
  -2   7   5       26.92       40.80      5.63 o 
  -1   7   5       50.09       47.71      6.79 o 
   0   7   5      648.41      663.16      7.64 o 
   1   7   5      373.53      339.88      5.56 o 
   2   7   5      155.08      163.31      4.33 o 
   3   7   5       37.37       23.10      2.97 o 
   4   7   5       62.62       71.51      3.32 o 
   5   7   5       16.02       11.17      1.96 o 
   6   7   5        0.03        0.00      1.24 o 
   7   7   5       67.76       81.59      2.86 o 
   8   7   5      333.34      272.73      5.68 o 
   9   7   5        1.94       11.68      8.86 o 
  10   7   5        3.53        6.37     10.73 o 
  11   7   5      216.88      224.25      9.65 o 
  12   7   5      160.61      173.89      8.93 o 
  13   7   5       34.34       31.68      8.08 o 
  14   7   5       52.97       60.94     15.73 o 
 -10   8   5       11.37       15.64      8.85 o 
  -9   8   5        0.49        0.00      4.92 o 
  -8   8   5      141.20      141.27      8.37 o 
  -7   8   5      167.56      180.74      8.25 o 
  -6   8   5       63.75       71.17      7.99 o 
  -5   8   5      664.21      804.64     13.44 o 
  -4   8   5       96.57      112.27      6.91 o 
  -3   8   5        3.34        2.86      4.45 o 
  -2   8   5      112.11      101.83      6.37 o 
  -1   8   5       93.11       93.86      5.31 o 
   0   8   5       54.92       55.99      4.37 o 
   1   8   5      730.48      843.51     26.21 o 
   2   8   5      924.81      949.22     13.03 o 
   3   8   5      692.65      677.66     12.20 o 
   4   8   5      399.23      409.49      9.17 o 
   5   8   5        8.83        5.38      2.55 o 
   7   8   5      193.12      168.46     10.38 o 
   8   8   5      119.06      106.06      5.55 o 
   9   8   5      125.43      105.74      6.04 o 
  10   8   5      110.75      121.07      7.99 o 
  11   8   5       34.04       40.12      7.15 o 
  12   8   5       38.11       34.92      7.09 o 
  13   8   5       27.99       30.25      8.46 o 
  14   8   5        7.96       24.41      9.72 o 
  -9   9   5       28.93       25.61      8.83 o 
  -8   9   5        2.43        0.10      1.35 o 
  -7   9   5       18.02       13.08      7.32 o 
  -6   9   5      143.00      148.61      7.95 o 
  -5   9   5       97.47      103.86      7.25 o 
  -4   9   5      152.92      161.13      7.05 o 
  -3   9   5        3.55        2.38      2.96 o 
  -2   9   5       50.85       56.90      6.46 o 
  -1   9   5       21.36        8.88      5.51 o 
   0   9   5        0.07        0.35      1.92 o 
   1   9   5      146.46      154.40      5.18 o 
   2   9   5       95.13       74.26      4.19 o 
   3   9   5      334.17      330.22      5.52 o 
   4   9   5      591.56      609.34     10.67 o 
   5   9   5        0.04        4.67      5.32 o 
   6   9   5       38.69       39.02      8.83 o 
   7   9   5        9.36        0.00      8.10 o 
   8   9   5      222.68      256.44     10.07 o 
   9   9   5      750.85      812.86     11.74 o 
  10   9   5        0.59        0.00      7.94 o 
  11   9   5       15.21       19.40      7.70 o 
  12   9   5        2.40        0.00      6.09 o 
  13   9   5        0.47        0.00     31.35 o 
  -9  10   5       66.58       66.26     10.85 o 
  -8  10   5       14.57       11.47     10.01 o 
  -7  10   5        4.47        4.79      9.59 o 
  -6  10   5       24.35       23.72      7.38 o 
  -5  10   5       61.33       88.42      8.41 o 
  -4  10   5      357.50      445.56     12.04 o 
  -3  10   5       48.04       39.84      6.29 o 
  -2  10   5      216.26      212.52      8.79 o 
  -1  10   5       31.22       32.54      6.40 o 
   0  10   5      222.62      227.58      7.77 o 
   1  10   5       78.09       78.07      4.06 o 
   2  10   5       13.00       17.70      3.44 o 
   3  10   5      302.56      268.89      4.20 o 
   4  10   5       75.41       84.16      3.99 o 
   5  10   5      456.69      325.14    106.35 o 
   6  10   5      193.85      197.69     10.73 o 
   7  10   5      241.96      182.09     29.73 o 
   8  10   5      297.58      315.94      9.03 o 
   9  10   5       94.05       83.66      7.88 o 
  10  10   5        9.75        4.37      7.41 o 
  11  10   5      146.15      149.12     12.29 o 
  12  10   5       22.08       10.13      8.89 o 
  13  10   5       14.48       20.54      9.97 o 
  -8  11   5        8.79       11.22      8.83 o 
  -7  11   5       85.36       93.61      8.54 o 
  -6  11   5        2.67        3.19      7.44 o 
  -5  11   5       91.42       92.02      7.78 o 
  -4  11   5       55.64       67.26      7.35 o 
  -3  11   5      634.99      664.58     10.38 o 
  -2  11   5      191.71      219.01      6.43 o 
  -1  11   5        7.31        0.00      8.73 o 
   0  11   5        1.64        0.00      3.92 o 
   1  11   5      406.05      395.11      8.10 o 
   2  11   5      196.17      206.14      9.86 o 
   3  11   5       32.85       31.37      6.89 o 
   4  11   5      753.50      785.03     10.56 o 
   5  11   5        0.28       12.80      8.99 o 
   6  11   5      194.18      167.43      7.69 o 
   7  11   5        8.28        5.02      6.48 o 
   8  11   5      107.06      114.72     11.65 o 
   9  11   5       25.25       35.33      6.27 o 
  10  11   5       22.48       18.38      8.01 o 
  11  11   5        2.21        7.91     13.14 o 
  12  11   5        7.47        6.05     11.40 o 
  -7  12   5        0.39        7.39     14.05 o 
  -6  12   5        0.55       10.56      7.90 o 
  -5  12   5       18.30       24.33      7.55 o 
  -4  12   5       78.70      104.92     11.91 o 
  -3  12   5       27.09       44.13      9.12 o 
  -2  12   5       11.54        1.87      9.89 o 
  -1  12   5        0.13        2.83     11.18 o 
   0  12   5       90.68       90.79      8.47 o 
   1  12   5      128.99      116.34      8.55 o 
   2  12   5       28.69       26.99      7.33 o 
   3  12   5      756.85      876.04     19.58 o 
   4  12   5        8.90       14.30      6.90 o 
   5  12   5       35.55       34.85      7.32 o 
   6  12   5      150.20      140.73      6.44 o 
   7  12   5       74.87       57.63      5.67 o 
   8  12   5        7.55        0.00      5.02 o 
   9  12   5        0.00        1.92      3.68 o 
  10  12   5       87.08       88.96      7.63 o 
  11  12   5        0.04        3.24      7.98 o 
  12  12   5        0.78        8.66     11.72 o 
  -6  13   5        1.23       19.36      9.59 o 
  -5  13   5       85.29      110.92     11.54 o 
  -4  13   5       14.05       21.58     15.07 o 
  -3  13   5       12.81       28.52     13.99 o 
  -2  13   5        6.86        3.81     11.73 o 
  -1  13   5        0.09        0.31     12.30 o 
   0  13   5       82.84       82.86      9.33 o 
   1  13   5        0.03        6.54     10.79 o 
   2  13   5       37.57       29.87      7.87 o 
   3  13   5        2.57        0.18      1.33 o 
   4  13   5       87.73       81.38     12.08 o 
   5  13   5      110.80      109.34      7.41 o 
   6  13   5        0.64        3.23      6.20 o 
   7  13   5       79.98       65.46      5.93 o 
   8  13   5        0.00        2.50      6.30 o 
   9  13   5       20.42       22.00      6.62 o 
  10  13   5        1.06       10.39      9.18 o 
  11  13   5        1.21        6.80     17.43 o 
  -5  14   5       60.30       70.01     11.42 o 
  -4  14   5        0.30        4.84     10.50 o 
  -3  14   5        9.87       22.03     11.07 o 
  -2  14   5        1.00        9.32      9.61 o 
  -1  14   5       96.81      139.77     13.40 o 
   0  14   5       29.05       28.24      7.56 o 
   1  14   5        0.46       10.56      7.27 o 
   2  14   5       50.52       52.31      7.56 o 
   3  14   5       15.58       24.34      9.13 o 
   4  14   5        2.57       11.32      9.42 o 
   5  14   5       97.42      114.53     10.05 o 
   6  14   5       75.04       83.20      7.80 o 
   7  14   5        6.68        5.01      7.87 o 
   8  14   5        5.05        0.00      4.30 o 
   9  14   5        6.44        5.27      9.19 o 
  10  14   5        0.81        3.47      6.10 o 
  -3  15   5        2.04        8.20     11.41 o 
  -2  15   5        0.02        0.00      7.45 o 
  -1  15   5        0.62        0.32      2.41 o 
   0  15   5        4.96        7.08      8.38 o 
   1  15   5       28.75       33.23      8.32 o 
   2  15   5       25.49       33.39      7.94 o 
   3  15   5        6.72       14.68     10.36 o 
   4  15   5       35.36       40.71     10.25 o 
   5  15   5       73.73       77.54     10.80 o 
   6  15   5        3.92       20.07     10.43 o 
   7  15   5        8.47        3.12     16.63 o 
   8  15   5       15.61        1.55     17.76 o 
  -1  16   5        4.78       14.36     11.53 o 
   0  16   5        5.23        6.74      9.35 o 
   1  16   5        1.07        6.64      9.15 o 
   2  16   5       12.48        8.99     11.51 o 
   3  16   5        1.04        0.00     38.14 o 
   4  16   5       42.55       43.74     11.85 o 
   5  16   5       20.11       31.12     11.75 o 
   6  16   5        2.05        0.42      7.61 o 
  -3 -13   6        5.83       13.91     11.52 o 
  -2 -13   6       26.73       31.65     16.50 o 
  -1 -13   6        0.49       10.34     16.69 o 
   0 -13   6       15.30       28.46     17.35 o 
   1 -13   6        2.09        0.00     30.67 o 
   2 -13   6        6.03        4.86     17.89 o 
  -6 -12   6        4.37        0.00      3.00 o 
  -5 -12   6        0.67       14.89     17.05 o 
  -4 -12   6       47.59       76.01     17.01 o 
  -3 -12   6        4.17       30.79     21.07 o 
  -2 -12   6        0.60        5.13     14.59 o 
  -1 -12   6        6.79       14.37     14.79 o 
   0 -12   6       12.76        7.76     15.55 o 
   1 -12   6       12.54       12.47     15.45 o 
   2 -12   6       22.01       16.94     16.55 o 
   3 -12   6        8.60        0.00      5.53 o 
   4 -12   6        8.07        0.00      6.56 o 
   5 -12   6        0.55        2.96     17.15 o 
  -6 -11   6       23.32        8.05     15.79 o 
  -5 -11   6        0.38       11.52     16.62 o 
  -4 -11   6       40.29       54.29     14.12 o 
  -3 -11   6        6.29       20.67     12.50 o 
  -2 -11   6       44.30       39.08     13.01 o 
  -1 -11   6        1.90        3.48     13.02 o 
   0 -11   6        8.17        1.13      6.80 o 
   1 -11   6        4.33        2.98     14.29 o 
   2 -11   6        9.14        0.00      1.69 o 
   3 -11   6       27.48       34.39     13.92 o 
   5 -11   6       30.39       16.46     15.56 o 
   6 -11   6        2.50        5.33     17.43 o 
  -5 -10   6       23.26       36.65     15.94 o 
  -4 -10   6      213.14      245.31     20.11 o 
  -3 -10   6       66.81       92.39      9.61 o 
  -2 -10   6        0.16        4.68     11.56 o 
  -1 -10   6        5.14        6.21     11.85 o 
   0 -10   6        0.12        0.00      7.00 o 
   1 -10   6        2.11       12.19     13.06 o 
   2 -10   6       17.77       10.62     13.49 o 
   6 -10   6       10.24        3.69     15.73 o 
   7 -10   6       23.73       16.66     16.11 o 
   8 -10   6       10.24        9.88     18.26 o 
  -9  -9   6       22.03       16.02     16.96 o 
  -8  -9   6        1.19        0.00     11.94 o 
  -6  -9   6       30.94       31.00     15.54 o 
  -5  -9   6        3.50       19.85     14.09 o 
  -4  -9   6        6.91       19.66      9.02 o 
  -3  -9   6       56.85       46.91      7.27 o 
  -2  -9   6        1.77        0.00      9.36 o 
  -1  -9   6      410.44      466.96     16.96 o 
   0  -9   6        2.60        3.39     12.61 o 
   1  -9   6      610.28      670.76     20.57 o 
   2  -9   6      119.84       88.20     13.86 o 
   4  -9   6        3.39        0.00      8.48 o 
   5  -9   6       13.38       10.56     13.02 o 
   6  -9   6        0.02        0.00      7.26 o 
   8  -9   6       88.82      101.24     15.98 o 
   9  -9   6        0.48        0.00      9.55 o 
  -8  -8   6       18.05       10.07     13.19 o 
  -7  -8   6       26.81       32.40     15.14 o 
  -6  -8   6        3.69        0.00      1.20 o 
  -5  -8   6       47.70       35.63     12.79 o 
  -4  -8   6      105.48      100.15      6.12 o 
  -3  -8   6      186.36      221.51      6.92 o 
  -2  -8   6      285.57      308.59     13.69 o 
  -1  -8   6       54.13       40.35     11.50 o 
   0  -8   6     1493.64     1613.83     25.80 o 
   1  -8   6        3.26       34.09     12.39 o 
   2  -8   6        4.29       50.59     12.83 o 
   3  -8   6      456.00      573.73     19.15 o 
   4  -8   6       11.28        0.00      2.33 o 
   5  -8   6       61.98       41.99     12.64 o 
   6  -8   6       12.62        9.94     12.23 o 
   7  -8   6        1.63        0.44     14.11 o 
   8  -8   6       20.23       18.05     15.39 o 
   9  -8   6       16.27       22.03     16.53 o 
  10  -8   6       23.77       35.17     17.43 o 
 -10  -7   6        6.16        0.00      2.18 o 
  -8  -7   6        8.35       19.73     14.63 o 
  -7  -7   6       96.39       95.62      7.96 o 
  -6  -7   6       65.96       39.23      6.95 o 
  -5  -7   6        0.60        5.24      7.42 o 
  -4  -7   6       50.26       49.17      7.03 o 
  -3  -7   6        8.90       16.99      6.53 o 
  -2  -7   6      133.58      144.70     11.07 o 
  -1  -7   6       38.41       27.95     10.02 o 
   0  -7   6        1.25        0.74      9.80 o 
   1  -7   6       46.68       42.89     11.45 o 
   2  -7   6      938.23     1047.80     21.54 o 
   3  -7   6      386.63      413.89     16.39 o 
   4  -7   6        0.08        0.00      6.36 o 
   5  -7   6        1.20        4.90     11.17 o 
   6  -7   6       49.24       76.70     12.55 o 
   7  -7   6        1.84       19.03     13.12 o 
   8  -7   6       19.76       17.40     13.61 o 
   9  -7   6       78.59       91.35     15.11 o 
  10  -7   6       25.30       38.67     16.31 o 
 -11  -6   6       18.98       24.22     18.67 o 
 -10  -6   6        7.53        8.56     16.68 o 
  -9  -6   6        0.58       14.18     12.24 o 
  -8  -6   6       52.07       44.57      7.97 o 
  -7  -6   6        1.65        0.00      1.27 o 
  -6  -6   6       40.92       34.34      6.25 o 
  -5  -6   6       77.61       80.68      9.54 o 
  -4  -6   6      440.29      382.34     13.37 o 
  -3  -6   6        8.84       17.49     13.67 o 
  -2  -6   6        5.33        3.23      2.44 o 
  -1  -6   6      822.01      832.96     16.63 o 
   0  -6   6     1334.31     1345.81     20.72 o 
   1  -6   6     1293.68     1428.22     22.06 o 
   2  -6   6      120.11      122.66     11.20 o 
   3  -6   6       97.63       76.96     10.62 o 
   4  -6   6       25.92       12.15     10.63 o 
   5  -6   6        0.66        0.00      5.13 o 
   6  -6   6       46.78       31.68     11.28 o 
   7  -6   6       87.18       71.56     12.82 o 
   8  -6   6       11.07       10.64     12.80 o 
   9  -6   6       17.76       20.50     13.69 o 
  10  -6   6       24.07       28.00     14.50 o 
  11  -6   6        0.43        0.00     29.83 o 
 -11  -5   6       14.07       34.49     18.33 o 
 -10  -5   6       24.93       34.29     16.18 o 
  -9  -5   6      107.61      128.23     16.70 o 
  -8  -5   6      305.13      286.19     19.77 o 
  -7  -5   6      181.55      232.67      8.93 o 
  -6  -5   6       13.08       10.87      6.02 o 
  -5  -5   6      227.31      235.44      7.05 o 
  -4  -5   6        0.45        3.16      5.11 o 
  -3  -5   6      233.04      185.90      6.65 o 
  -2  -5   6       57.55       18.84      7.76 o 
  -1  -5   6       46.98       45.34      8.63 o 
   0  -5   6        9.90       25.19      8.59 o 
   1  -5   6      173.46      163.92     11.46 o 
   2  -5   6     1061.50      955.65     18.58 o 
   3  -5   6       18.40       15.18      8.71 o 
   4  -5   6      164.41      195.35     11.76 o 
   5  -5   6      262.58      344.31     13.97 o 
   6  -5   6       22.67       17.83      9.78 o 
   7  -5   6       45.70       37.20     11.26 o 
   8  -5   6      142.68      145.03     13.28 o 
   9  -5   6      359.67      380.47     17.33 o 
  10  -5   6       35.82       45.14     13.80 o 
  11  -5   6        4.89        0.51      1.75 o 
  12  -5   6       22.76       13.91     11.62 o 
 -11  -4   6      158.53      163.14     19.42 o 
 -10  -4   6        0.99       10.77     16.20 o 
  -9  -4   6      244.64      258.58     10.95 o 
  -8  -4   6      248.61      265.90     13.87 o 
  -7  -4   6      195.97      263.34      6.89 o 
  -6  -4   6      135.00      134.45     15.62 o 
  -5  -4   6        0.13        4.61      4.54 o 
  -4  -4   6      193.19      183.60      6.37 o 
  -3  -4   6      230.68      258.13      8.30 o 
  -2  -4   6      339.37      422.64     11.16 o 
  -1  -4   6       62.53       43.15      8.20 o 
   0  -4   6       67.61       53.76      8.35 o 
   1  -4   6      792.52      733.51     15.05 o 
   4  -4   6       58.60        3.03      6.69 o 
   5  -4   6      126.74      195.86     11.36 o 
   6  -4   6       87.93       91.03     10.64 o 
   7  -4   6        0.94        0.00      4.03 o 
   8  -4   6      132.12      144.87     12.48 o 
   9  -4   6       11.14        1.56     11.69 o 
  10  -4   6      315.67      341.79     12.09 o 
  11  -4   6       99.97      125.08     10.60 o 
  12  -4   6        0.52        0.00      3.93 o 
 -12  -3   6       11.18       25.22     19.19 o 
 -11  -3   6        0.13       11.77     13.62 o 
 -10  -3   6        0.72        0.00      7.00 o 
  -9  -3   6      266.76      319.30     21.75 o 
  -8  -3   6       12.74       31.67      8.05 o 
  -7  -3   6      141.79      152.01      9.10 o 
  -6  -3   6      345.69      355.01     11.73 o 
  -5  -3   6      600.97      524.50      8.68 o 
  -4  -3   6      515.86      547.30      8.15 o 
  -3  -3   6       55.32       63.49      4.91 o 
  -2  -3   6      342.51      281.44     38.58 o 
  -1  -3   6      477.10      525.70     12.05 o 
   0  -3   6        8.54        5.05      7.19 o 
   1  -3   6      211.17      222.30     10.73 o 
   5  -3   6      124.91       91.38      8.87 o 
   6  -3   6      185.80      220.13     11.52 o 
   7  -3   6        0.10        4.03      9.21 o 
   8  -3   6        1.14        0.21      1.97 o 
   9  -3   6      283.42      328.63     10.99 o 
  10  -3   6       78.43       73.82      9.16 o 
  11  -3   6       26.33       30.12     12.26 o 
  12  -3   6      114.19      124.39     10.71 o 
  13  -3   6        8.53        7.26     11.36 o 
 -12  -2   6       46.73       34.57     11.96 o 
 -11  -2   6        1.58        2.39      6.76 o 
 -10  -2   6      308.25      378.28     11.78 o 
  -9  -2   6       50.23       34.33      6.50 o 
  -8  -2   6       62.99       85.10      8.47 o 
  -7  -2   6       66.15       63.79      5.48 o 
  -6  -2   6      104.25       90.75      6.97 o 
  -5  -2   6       14.35        6.03      3.33 o 
  -4  -2   6      143.35      123.99      3.55 o 
  -3  -2   6       65.82       53.50      4.96 o 
  -2  -2   6        1.33        0.00      1.87 o 
  -1  -2   6       90.09       80.16      6.51 o 
   0  -2   6       55.52       59.03      7.57 o 
   1  -2   6       71.67       80.22      3.43 o 
   2  -2   6      274.02      259.69      6.22 o 
   3  -2   6     1777.13     1745.37     14.98 o 
   4  -2   6     1184.74     1422.85     15.44 o 
   5  -2   6      428.82      397.99    218.32 o 
   6  -2   6      343.89      381.61     16.06 o 
   7  -2   6       55.70       74.38      6.69 o 
   8  -2   6       10.06        2.16      9.98 o 
   9  -2   6      474.92      503.30     11.64 o 
  10  -2   6       49.98       54.49     11.38 o 
  11  -2   6      168.64      189.43     10.23 o 
  12  -2   6       52.84       49.50      9.84 o 
  13  -2   6       11.65        4.72     10.48 o 
 -12  -1   6        7.10        3.43     10.81 o 
 -11  -1   6       40.21       41.56      8.22 o 
 -10  -1   6        0.50        7.09      8.11 o 
  -9  -1   6        9.06        6.49      6.36 o 
  -8  -1   6      308.85      370.93     16.50 o 
  -7  -1   6        0.22        0.00      2.66 o 
  -6  -1   6      349.81      363.21      6.91 o 
  -5  -1   6      242.40      258.18      6.15 o 
  -4  -1   6      526.69      546.55      5.76 o 
  -3  -1   6     1245.32     1166.27      6.97 o 
  -2  -1   6        9.06       12.98      2.54 o 
  -1  -1   6       62.04       45.04      5.33 o 
   0  -1   6      156.81      183.11      7.57 o 
   1  -1   6        5.83        9.54      3.79 o 
   2  -1   6       48.54       46.56      3.11 o 
   3  -1   6        5.85        1.12      3.37 o 
   4  -1   6        0.38        6.41      3.92 o 
   5  -1   6     1006.00     1137.03     12.70 o 
   6  -1   6      945.68     1111.56     11.56 o 
   7  -1   6      333.91      359.76      8.49 o 
   8  -1   6        5.36       15.51      6.61 o 
   9  -1   6      140.23      171.42     10.04 o 
  10  -1   6      841.36      980.62     28.93 o 
  11  -1   6       41.51       41.37      8.30 o 
  12  -1   6        2.91        0.00      1.93 o 
 -12   0   6       16.41        3.26      7.29 o 
 -11   0   6       31.19       30.10      6.76 o 
 -10   0   6       10.64       11.07      7.11 o 
  -9   0   6        0.02        0.00      0.79 o 
  -8   0   6      103.23      123.92      8.88 o 
  -7   0   6      306.08      319.59      7.20 o 
  -6   0   6      735.57      786.63     11.71 o 
  -5   0   6      593.55      420.37    197.71 o 
  -4   0   6        4.56        0.00      4.49 o 
  -3   0   6      409.66      404.89      6.75 o 
  -2   0   6      682.42      553.36      7.16 o 
  -1   0   6     1926.17     1954.55     20.25 o 
   0   0   6      261.16      222.36      7.89 o 
   1   0   6     3055.13     3013.41     13.98 o 
   2   0   6        4.36        4.22      3.17 o 
   3   0   6      402.24      416.81     10.83 o 
   4   0   6      916.01      944.08      9.02 o 
   5   0   6        0.40        0.00      2.46 o 
   6   0   6        1.51        0.00      4.06 o 
   7   0   6      514.91      576.05      9.71 o 
   8   0   6       60.41       48.14      6.55 o 
   9   0   6      103.49      150.73      7.11 o 
  10   0   6      219.97      281.55      8.27 o 
  11   0   6        2.69        4.19      8.26 o 
  12   0   6        4.52        0.40      1.93 o 
  13   0   6       32.07       34.01     14.22 o 
  14   0   6       36.21       42.58     15.11 o 
 -12   1   6       58.19       55.83      7.86 o 
 -11   1   6        0.78        0.12      4.02 o 
 -10   1   6        2.16        6.27      5.29 o 
  -9   1   6        6.69        0.30      5.15 o 
  -8   1   6        6.69        3.63     22.21 o 
  -7   1   6       82.30       66.02      5.73 o 
  -6   1   6       58.83       44.98      4.80 o 
  -5   1   6     2279.45     2414.20     14.80 o 
  -4   1   6      378.76      377.96     10.35 o 
  -3   1   6       10.82        8.32      5.91 o 
  -2   1   6      710.94      675.15      7.31 o 
  -1   1   6      406.18      337.23      4.39 o 
   0   1   6      170.22      111.04      6.35 o 
   2   1   6      291.59      308.45      5.21 o 
   3   1   6     2837.93     2852.30     13.38 o 
   4   1   6      446.06      484.17     12.87 o 
   5   1   6      105.46      115.82      6.06 o 
   6   1   6      370.07      367.86      7.83 o 
   7   1   6       93.06       87.80      6.12 o 
   8   1   6       29.81       32.60      6.43 o 
   9   1   6      947.83     1028.80     15.39 o 
  10   1   6       10.26        8.70     16.62 o 
  11   1   6        0.45       13.89      7.77 o 
  12   1   6        1.72       12.42      8.40 o 
  13   1   6       30.78       40.98     13.72 o 
  14   1   6       31.12       32.26     15.00 o 
 -12   2   6        8.42        7.40      8.38 o 
 -11   2   6       62.92       53.14      7.90 o 
 -10   2   6       43.74       35.27      6.23 o 
  -9   2   6      269.99      261.52     13.98 o 
  -8   2   6       14.36       12.13      6.59 o 
  -7   2   6      109.73      112.72      5.85 o 
  -6   2   6      151.74      164.12      5.70 o 
  -5   2   6       18.21       22.62      4.46 o 
  -4   2   6      122.24      114.42      5.51 o 
  -3   2   6      118.79      105.33      7.00 o 
  -2   2   6     1137.45     1359.52     12.72 o 
  -1   2   6      368.10      429.98      4.87 o 
   0   2   6     2784.60     2924.00     18.29 o 
   2   2   6       47.75       53.25      6.68 o 
   3   2   6       41.19       59.02      4.41 o 
   4   2   6     1228.88     1257.16     10.62 o 
   5   2   6      635.32      697.88      9.88 o 
   6   2   6        1.74        0.00      2.46 o 
   7   2   6        9.92       12.41      4.37 o 
   8   2   6     1138.11     1226.30     14.04 o 
   9   2   6        0.07        0.74      3.49 o 
  10   2   6      216.76      203.96     12.81 o 
  11   2   6        0.36        2.48      5.76 o 
  12   2   6      121.83      158.71     11.57 o 
  13   2   6        0.76       12.47      7.60 o 
  14   2   6       59.35       77.06     19.55 o 
 -11   3   6        1.13        0.00      2.44 o 
  -9   3   6       36.38       43.30      8.39 o 
  -8   3   6        9.75        4.36      3.72 o 
  -7   3   6      152.00      151.11      6.39 o 
  -6   3   6       20.49        9.61      4.92 o 
  -5   3   6      873.40      900.91     10.55 o 
  -4   3   6      454.03      531.41     21.21 o 
  -3   3   6       10.54        6.52      4.14 o 
  -2   3   6     5908.68     5507.79     21.96 o 
  -1   3   6      162.58      136.17      3.99 o 
   0   3   6      301.52      263.92      4.86 o 
   1   3   6      800.04      978.01     13.29 o 
   2   3   6       90.93       81.92      6.70 o 
   3   3   6     1633.20     2082.33     17.48 o 
   4   3   6        6.65       12.71      5.19 o 
   5   3   6      388.65      445.65      6.30 o 
   6   3   6      529.33      534.59      9.13 o 
   7   3   6      298.34      342.11      9.30 o 
   8   3   6      336.42      351.37      9.22 o 
   9   3   6      330.61      326.06      9.81 o 
  10   3   6       23.62       18.11      5.28 o 
  11   3   6        0.60        4.18      4.29 o 
  12   3   6       12.57       22.31     15.87 o 
  13   3   6        8.01       21.18     14.33 o 
  14   3   6        2.94       30.18     15.83 o 
 -11   4   6        0.96        5.01     10.48 o 
 -10   4   6        0.79        0.00     63.80 o 
  -8   4   6        4.69        2.51     11.66 o 
  -7   4   6       97.11       81.16     10.59 o 
  -6   4   6      712.42      711.23     20.37 o 
  -5   4   6       37.38       26.56      4.81 o 
  -4   4   6      715.45      745.50     23.81 o 
  -3   4   6      863.98      720.16     14.22 o 
  -2   4   6      936.00     1004.15     36.44 o 
  -1   4   6      274.24      282.67     14.04 o 
   0   4   6      107.04       81.29      4.99 o 
   1   4   6     2319.43     2476.47     19.39 o 
   2   4   6      288.67      289.02      8.61 o 
   3   4   6        0.41       13.99      4.36 o 
   4   4   6      225.66      249.01      5.60 o 
   5   4   6      822.67      856.02     16.14 o 
   6   4   6     1463.13     1590.64     14.00 o 
   7   4   6      616.79      700.21     18.17 o 
   8   4   6      169.98      166.57      7.52 o 
   9   4   6      248.85      221.05      6.36 o 
  10   4   6       21.53       18.71      7.64 o 
  11   4   6      289.17      265.73      7.86 o 
  12   4   6       13.44        5.57      3.93 o 
  13   4   6        3.66       14.55      7.92 o 
  14   4   6       52.75       41.39     10.73 o 
 -11   5   6        6.70        7.32     10.79 o 
 -10   5   6       15.05       29.99      9.85 o 
  -9   5   6        3.60        8.52      7.05 o 
  -8   5   6       11.32        1.47      6.92 o 
  -7   5   6        1.92        0.00      0.31 o 
  -6   5   6      245.14      187.52      7.78 o 
  -5   5   6      181.35      158.13      6.18 o 
  -4   5   6      241.45      183.33      7.10 o 
  -3   5   6       83.06       68.87      9.60 o 
  -2   5   6      689.20      594.35      9.06 o 
  -1   5   6     3750.52     3653.70     26.11 o 
   0   5   6      280.14      241.71      9.00 o 
   1   5   6     2727.93     2762.90     20.63 o 
   2   5   6     1168.43     1356.48     14.10 o 
   3   5   6     1235.25     1541.58     14.41 o 
   4   5   6      349.06      423.60      6.61 o 
   5   5   6      832.28     1025.27     30.71 o 
   6   5   6      117.91      119.06      6.67 o 
   7   5   6       30.70       31.86      4.20 o 
   8   5   6      136.35      152.80      5.39 o 
   9   5   6      283.70      264.09      6.69 o 
  10   5   6      105.23       92.39      4.57 o 
  11   5   6       40.08       47.75      6.75 o 
  12   5   6        7.33        0.00      1.43 o 
  13   5   6       17.11        7.60      9.38 o 
 -11   6   6        3.84       22.75     10.95 o 
 -10   6   6       96.02      120.09     10.61 o 
  -9   6   6       25.92       16.19      7.16 o 
  -8   6   6       16.10       29.95      6.93 o 
  -7   6   6       11.65        9.23      6.13 o 
  -6   6   6       87.03      103.30      6.76 o 
  -5   6   6        0.76        1.48      2.59 o 
  -4   6   6        1.38        0.71      3.88 o 
  -3   6   6      563.96      553.99     13.40 o 
  -2   6   6       75.64       73.40      6.00 o 
  -1   6   6      853.18      926.27      9.63 o 
   0   6   6     3033.29     2829.09     15.61 o 
   1   6   6       10.47       10.91      3.50 o 
   2   6   6     2920.30     2822.37     29.79 o 
   3   6   6        3.82        2.32      4.24 o 
   4   6   6      437.00      414.56      7.81 o 
   5   6   6       46.29       46.11      4.87 o 
   6   6   6        0.82        6.41      3.80 o 
   7   6   6        0.68        0.03      4.32 o 
   8   6   6        1.87        5.54      4.21 o 
   9   6   6       39.28       31.61      4.81 o 
  10   6   6       55.17       55.13      5.43 o 
  11   6   6       37.28       36.68     10.13 o 
  12   6   6        3.23        2.20     11.44 o 
  13   6   6        0.56        1.94      9.55 o 
  14   6   6       29.83       28.04     10.67 o 
 -10   7   6       40.72       38.15     10.93 o 
  -9   7   6       12.22       17.86      7.80 o 
  -8   7   6      268.83      282.58      9.06 o 
  -7   7   6       80.51       89.64      7.38 o 
  -6   7   6       59.08       49.86      6.56 o 
  -5   7   6        0.01        0.00      1.05 o 
  -4   7   6        9.43       11.06      5.08 o 
  -3   7   6       63.29       68.77      6.93 o 
  -2   7   6      274.66      297.90      8.32 o 
  -1   7   6       63.55       65.54      6.67 o 
   0   7   6       11.16        8.14      3.89 o 
   1   7   6       68.89       60.69      3.96 o 
   2   7   6      498.28      486.79      5.21 o 
   3   7   6       57.12       56.49      3.41 o 
   4   7   6        9.02        8.86      3.22 o 
   5   7   6      402.31      415.73      6.03 o 
   6   7   6      185.28      187.61      4.62 o 
   7   7   6        0.11        0.00      3.47 o 
   8   7   6       78.90       58.37     17.84 o 
   9   7   6      119.49      123.80     10.57 o 
  10   7   6      400.72      415.23     27.52 o 
  11   7   6       37.65       33.39      7.81 o 
  12   7   6        1.44        3.13      8.77 o 
  13   7   6       47.57       48.44      8.24 o 
  14   7   6        3.73       10.95     14.76 o 
 -10   8   6       57.70       63.62      9.40 o 
  -9   8   6       25.78       30.08      8.05 o 
  -8   8   6       32.95       57.14      7.51 o 
  -7   8   6      177.56      196.13     12.11 o 
  -6   8   6       24.80       26.36      6.45 o 
  -5   8   6       86.92       94.92      6.69 o 
  -4   8   6       14.36       13.31      5.38 o 
  -3   8   6        2.56        8.76      4.69 o 
  -2   8   6       42.69       51.71      6.32 o 
  -1   8   6        0.80        3.59      4.66 o 
   0   8   6      115.08       96.59      4.94 o 
   1   8   6      196.60      179.59      5.21 o 
   2   8   6        1.39        0.82      1.32 o 
   3   8   6        9.17       16.82      3.22 o 
   4   8   6       88.46       90.73      3.75 o 
   5   8   6      361.99      378.33      8.79 o 
   8   8   6       30.44       12.88      9.18 o 
   9   8   6      198.46      168.94      9.59 o 
  10   8   6      104.58      110.63     14.66 o 
  11   8   6       70.05       79.01      9.34 o 
  12   8   6       15.99       19.12      7.91 o 
  13   8   6        1.15       17.02     10.93 o 
  14   8   6        3.77        6.41      7.57 o 
  -9   9   6        2.48        6.20     11.91 o 
  -8   9   6       54.43       46.56      8.19 o 
  -7   9   6       61.49       48.39      7.68 o 
  -6   9   6        5.53        8.51      8.63 o 
  -5   9   6      131.20      133.59      7.71 o 
  -4   9   6       80.23       88.70      7.81 o 
  -3   9   6      132.68      114.01      8.43 o 
  -2   9   6        0.71        3.32      5.93 o 
  -1   9   6        0.53        0.00     21.05 o 
   0   9   6        3.22        6.58      1.99 o 
   1   9   6       14.78       13.27      2.03 o 
   2   9   6      883.79      764.05     23.01 o 
   3   9   6       65.17       60.05      3.58 o 
   4   9   6       17.80       19.34      3.25 o 
   5   9   6      129.07      119.12      3.19 o 
   8   9   6     1210.38     1247.13     19.89 o 
   9   9   6      147.01      152.68     16.75 o 
  10   9   6      129.46      144.88     10.19 o 
  11   9   6      132.78      142.91     13.18 o 
  12   9   6      131.90      138.68      9.75 o 
  13   9   6       49.85       50.24     11.22 o 
  -8  10   6        0.00        0.00     11.32 o 
  -7  10   6        6.88        7.88     14.32 o 
  -6  10   6       21.19       18.60      9.02 o 
  -5  10   6       48.19       57.59      7.13 o 
  -4  10   6       73.12       91.27      7.28 o 
  -3  10   6       61.27       69.66      6.64 o 
  -2  10   6       64.00       64.80      6.01 o 
  -1  10   6        1.29        2.48      6.12 o 
   0  10   6       10.32        6.44      4.38 o 
   1  10   6       87.49       78.50      7.86 o 
   2  10   6       12.27        1.68      2.88 o 
   3  10   6      110.21       90.45      3.93 o 
   4  10   6      236.40      232.50      6.50 o 
   5  10   6      314.08      297.06      6.64 o 
   6  10   6      199.36      199.97     12.53 o 
   7  10   6      397.68      274.29    108.47 o 
   8  10   6      229.20      282.46     17.99 o 
   9  10   6       43.72       39.01      8.69 o 
  10  10   6        3.38        2.76      6.09 o 
  11  10   6       16.73       15.53     11.16 o 
  12  10   6        0.48       21.35     15.80 o 
  13  10   6       63.90       63.25      9.87 o 
  -8  11   6        4.69        7.69     11.23 o 
  -7  11   6        0.42        1.26      2.05 o 
  -6  11   6        3.57        2.80      7.78 o 
  -5  11   6       47.42       63.85      7.63 o 
  -4  11   6      179.75      224.12      8.59 o 
  -3  11   6       60.79       62.20      7.01 o 
  -2  11   6       14.15        8.13      6.03 o 
  -1  11   6      327.38      343.42     11.81 o 
   0  11   6       52.91       84.97      9.65 o 
   1  11   6      429.95      468.85     18.28 o 
   2  11   6      474.17      499.72     14.93 o 
   3  11   6       38.54       50.09      5.18 o 
   4  11   6       95.95       93.38      4.76 o 
   5  11   6       60.51       45.44      7.52 o 
   6  11   6       53.58       40.51      7.10 o 
   7  11   6        2.31        1.34      5.59 o 
   8  11   6        0.65        0.00      4.26 o 
   9  11   6       57.04       58.58      6.37 o 
  10  11   6       14.20       11.63      7.75 o 
  11  11   6       33.19       24.18      9.08 o 
  12  11   6        7.33       14.30     11.46 o 
  -7  12   6        4.80        7.81     10.13 o 
  -6  12   6       15.76       17.45      8.16 o 
  -5  12   6       20.85       35.67      7.71 o 
  -4  12   6       14.86       24.51     10.05 o 
  -3  12   6       41.59       70.92      7.28 o 
  -2  12   6       30.17       39.04      6.46 o 
  -1  12   6       37.96       36.74      6.76 o 
   0  12   6       59.04       30.35      6.27 o 
   1  12   6      193.51      187.31      7.17 o 
   2  12   6        1.44       10.32      5.46 o 
   3  12   6       12.41        7.50      8.75 o 
   4  12   6      297.94      287.94      9.57 o 
   5  12   6       36.48       36.13      7.45 o 
   6  12   6       11.43        1.45      7.60 o 
   7  12   6       37.33       24.81      6.06 o 
   8  12   6       53.44       59.76      5.88 o 
   9  12   6       76.88       93.04      6.70 o 
  10  12   6       25.88       21.87      6.79 o 
  11  12   6       34.27       29.89      7.19 o 
  12  12   6        4.76       15.31     12.12 o 
  -6  13   6        0.33        4.51      9.23 o 
  -5  13   6        1.74       21.24      9.76 o 
  -4  13   6       17.01       15.55     10.04 o 
  -3  13   6       68.77       43.16      9.77 o 
  -2  13   6        0.00        6.89     12.78 o 
  -1  13   6      179.71      175.69     10.26 o 
   0  13   6       70.37       83.49      9.26 o 
   1  13   6        3.88        0.00      5.56 o 
   2  13   6       35.47       26.93      7.86 o 
   3  13   6      197.56      211.03      9.10 o 
   4  13   6       97.24      100.71      8.63 o 
   5  13   6       28.78       28.08      7.46 o 
   6  13   6       24.25        9.50      7.38 o 
   7  13   6        4.05        1.48      3.43 o 
   8  13   6        2.78        0.00      1.54 o 
   9  13   6        8.58        8.22      6.20 o 
  10  13   6       51.85       55.26      7.16 o 
  11  13   6        0.68        2.64     16.50 o 
  -4  14   6       25.20       19.97     10.89 o 
  -3  14   6        6.45       15.69     10.15 o 
  -2  14   6       28.69       40.33     11.28 o 
  -1  14   6       10.79       15.88      9.29 o 
   0  14   6        9.74       17.44      8.89 o 
   1  14   6        7.91        4.59     11.85 o 
   2  14   6       18.81        1.04     13.03 o 
   3  14   6       61.47       77.30      8.78 o 
   4  14   6      192.61      213.59     14.82 o 
   5  14   6        0.02        4.69      7.89 o 
   6  14   6        1.66        0.76      8.10 o 
   7  14   6       10.79        8.31      7.38 o 
   8  14   6        4.30        1.30      5.04 o 
   9  14   6        6.46        0.00      9.00 o 
  10  14   6        2.52        2.22     13.46 o 
  -3  15   6        2.04       17.18     11.71 o 
  -2  15   6       37.18       45.83     10.80 o 
  -1  15   6        1.66        5.55     14.87 o 
   0  15   6        0.79        0.00      4.55 o 
   1  15   6        0.92        1.52      9.23 o 
   2  15   6       18.38       17.86      9.42 o 
   3  15   6       46.14       58.50     10.37 o 
   4  15   6       80.51       88.62     10.61 o 
   5  15   6        6.30       13.88     10.49 o 
   6  15   6       28.22       26.73     10.32 o 
   7  15   6        0.08       13.63     14.23 o 
   8  15   6        7.89        0.00      3.43 o 
   9  15   6        0.86        4.21     18.83 o 
   0  16   6        4.41        6.36     11.55 o 
   1  16   6        2.17        6.39     10.76 o 
   2  16   6       12.61       11.95     12.49 o 
   3  16   6        0.20        4.38     11.19 o 
   4  16   6       60.65       68.12     11.74 o 
   5  16   6        7.98       16.31     11.92 o 
   6  16   6        3.43        9.15     15.75 o 
  -4 -12   7        0.59       19.53     16.53 o 
  -3 -12   7        2.55       34.34     16.41 o 
  -2 -12   7       12.37       21.82     16.00 o 
  -1 -12   7       10.11        6.70     15.76 o 
   0 -12   7        5.42       12.21     15.77 o 
   2 -12   7       41.88       51.39     17.08 o 
   3 -12   7        8.21        1.28     33.36 o 
  -5 -11   7        3.06       24.61     17.31 o 
  -4 -11   7      116.70      155.83     17.03 o 
  -3 -11   7        4.48       41.61     22.89 o 
  -2 -11   7       15.50       16.87     13.86 o 
  -1 -11   7        2.59        0.84     13.93 o 
   0 -11   7        6.88        0.00     30.27 o 
   2 -11   7        0.69        1.72     13.63 o 
   3 -11   7       30.60       20.86     15.10 o 
   4 -11   7        0.08        9.10     16.42 o 
   5 -11   7        8.73        6.75     17.44 o 
  -6 -10   7        8.57       13.16     15.98 o 
  -5 -10   7       50.37       70.25     17.11 o 
  -4 -10   7       91.44      149.61     15.19 o 
  -3 -10   7       57.50       80.08      8.60 o 
  -2 -10   7        0.07        3.85     12.44 o 
  -1 -10   7       12.00       14.72     12.61 o 
   0 -10   7        0.19        2.65     12.70 o 
   1 -10   7        1.64        6.76     12.79 o 
   2 -10   7       67.16       59.33     13.61 o 
   3 -10   7        5.04        0.63     10.18 o 
   4 -10   7       19.27        0.75      5.14 o 
   5 -10   7        6.89        0.00     16.40 o 
   6 -10   7        3.29        0.00     44.89 o 
   7 -10   7        2.16        2.30     17.66 o 
  -8  -9   7        6.90       22.95     17.11 o 
  -5  -9   7       17.17       21.45     14.75 o 
  -4  -9   7       72.26       77.71      8.33 o 
  -3  -9   7       93.98       91.50      7.81 o 
  -2  -9   7        0.16        3.91      7.40 o 
  -1  -9   7       43.35       35.93     11.74 o 
   0  -9   7       28.79        9.35     11.86 o 
   2  -9   7       14.85       16.28     12.66 o 
   3  -9   7       51.66       47.66     13.76 o 
   4  -9   7       31.28       33.36     13.95 o 
   5  -9   7       31.14       36.18     13.67 o 
   6  -9   7       86.92       92.28     15.61 o 
   7  -9   7        0.92        1.84     12.31 o 
   8  -9   7       18.14       37.50     17.43 o 
  -9  -8   7       25.21       21.59     15.68 o 
  -8  -8   7        0.51        0.98     15.99 o 
  -6  -8   7        0.95        0.00     23.26 o 
  -5  -8   7       26.46       25.38      8.16 o 
  -4  -8   7        5.73       13.73      6.87 o 
  -3  -8   7        8.02       18.44      7.10 o 
  -2  -8   7      248.36      306.89      9.61 o 
  -1  -8   7       84.09       84.44     12.74 o 
   0  -8   7       19.37       46.09     12.73 o 
   1  -8   7     1187.97     1224.07     24.17 o 
   2  -8   7       45.53       34.63     13.83 o 
   3  -8   7       67.64       70.21     13.75 o 
   4  -8   7       12.05        0.00     17.06 o 
   5  -8   7       51.41       65.22     12.95 o 
   6  -8   7        1.94        9.53     12.61 o 
   7  -8   7        2.47        4.29     14.43 o 
   8  -8   7       26.52       20.86     14.59 o 
   9  -8   7        3.69        6.21     15.92 o 
  -8  -7   7       25.46       23.96     14.01 o 
  -7  -7   7       27.96       20.48      7.91 o 
  -6  -7   7        5.34        0.00     11.39 o 
  -5  -7   7       42.54       45.80      7.51 o 
  -4  -7   7       40.36       32.02      6.72 o 
  -3  -7   7      104.37       91.01      7.25 o 
  -2  -7   7        3.48        2.88     16.24 o 
  -1  -7   7      192.22      171.58     12.58 o 
   0  -7   7      368.45      395.03     16.72 o 
   1  -7   7      151.91      152.07     13.62 o 
   2  -7   7      151.17      118.29     13.22 o 
   3  -7   7      117.66      110.59     13.20 o 
   4  -7   7       95.80      115.08     13.52 o 
   5  -7   7        2.45       17.37     11.04 o 
   6  -7   7       53.27       24.97     11.59 o 
   7  -7   7        0.88        0.12     13.10 o 
   8  -7   7        7.55        3.06     13.61 o 
   9  -7   7        8.78       17.26     15.05 o 
  10  -7   7        1.70        6.52     16.55 o 
  -9  -6   7        2.59        0.00     12.32 o 
  -8  -6   7       63.26       84.56      9.02 o 
  -7  -6   7        0.01        4.06      8.25 o 
  -6  -6   7        2.42        0.00      7.45 o 
  -5  -6   7       36.32       27.54      7.02 o 
  -4  -6   7        5.88        5.34     10.15 o 
  -3  -6   7       36.52       17.41      5.96 o 
  -2  -6   7      201.92      199.19      8.07 o 
  -1  -6   7      397.11      438.51     14.10 o 
   0  -6   7        3.84        7.40      9.69 o 
   1  -6   7      142.12      145.29     12.07 o 
   2  -6   7      369.61      360.27     14.91 o 
   3  -6   7       16.29        3.46     10.85 o 
   4  -6   7        5.14        7.91     10.48 o 
   5  -6   7       25.19       21.10     11.06 o 
   6  -6   7       75.96       67.01     12.56 o 
   9  -6   7       60.79       61.96     13.61 o 
  10  -6   7        8.59       10.20     15.03 o 
  11  -6   7        6.77        0.86      8.39 o 
  -9  -5   7      147.02      160.85     10.48 o 
  -8  -5   7        4.83        4.95      8.67 o 
  -7  -5   7        3.60        8.71      8.62 o 
  -6  -5   7        1.66        0.00      3.77 o 
  -5  -5   7      101.64       76.88      7.54 o 
  -4  -5   7       84.65       65.35     11.27 o 
  -3  -5   7      107.47       93.28      6.83 o 
  -2  -5   7       15.48        5.73      5.46 o 
  -1  -5   7        0.85        0.00      0.28 o 
   0  -5   7      830.42      742.73     16.64 o 
   1  -5   7      331.74      387.13     14.23 o 
   2  -5   7       92.03       57.24     11.00 o 
   3  -5   7        0.13        0.00      7.36 o 
   4  -5   7      503.47      568.62     16.48 o 
   5  -5   7       60.02       68.03     10.97 o 
   6  -5   7      143.89      165.12     12.59 o 
   7  -5   7       44.79       59.95     12.00 o 
   8  -5   7       40.27       26.92     12.31 o 
   9  -5   7        8.20        7.24     13.26 o 
  10  -5   7       79.77       79.71     10.00 o 
  11  -5   7       18.02        8.26     10.46 o 
  12  -5   7        2.97        0.00      1.31 o 
 -11  -4   7        0.07        1.45      5.96 o 
 -10  -4   7       24.34       32.87     12.17 o 
  -9  -4   7      127.48      137.98     17.99 o 
  -8  -4   7      120.95      108.89      9.25 o 
  -7  -4   7        0.06       13.90      9.19 o 
  -6  -4   7        0.02        1.13      8.43 o 
  -5  -4   7       25.82       24.77      4.34 o 
  -4  -4   7        7.49        8.10     10.80 o 
  -3  -4   7      122.38       83.09     25.98 o 
  -2  -4   7        9.94        8.06      1.55 o 
  -1  -4   7       73.75       48.74     13.72 o 
   1  -4   7      170.97      156.71     10.94 o 
   2  -4   7      137.58       96.10     11.07 o 
   3  -4   7       63.05       61.65      9.59 o 
   4  -4   7      125.46      156.24     11.35 o 
   5  -4   7       60.95       29.71      9.98 o 
   6  -4   7       33.60       20.10     10.21 o 
   7  -4   7       17.37       18.37     10.81 o 
   8  -4   7       95.00      124.21      8.70 o 
   9  -4   7      123.04      127.10      9.62 o 
  10  -4   7        0.46        8.25      9.12 o 
  11  -4   7        0.22        0.99      4.70 o 
  12  -4   7       12.99       16.66     11.05 o 
 -11  -3   7      112.04      132.56     12.83 o 
 -10  -3   7       14.92       20.87     10.49 o 
  -9  -3   7       37.38       44.15      9.57 o 
  -8  -3   7       39.85       49.32     18.94 o 
  -7  -3   7        9.36        7.07      7.39 o 
  -6  -3   7        3.09        6.90      4.57 o 
  -5  -3   7       60.08       64.96      4.66 o 
  -4  -3   7        0.42        3.62      4.29 o 
  -3  -3   7      343.74      232.82    139.63 o 
  -2  -3   7      348.92      346.64    177.39 o 
   0  -3   7       21.32       22.37      7.75 o 
   1  -3   7       16.11       19.99      3.27 o 
   2  -3   7      150.93      195.87     10.94 o 
   3  -3   7       88.94       23.62      7.39 o 
   4  -3   7       12.40        1.31      6.75 o 
   5  -3   7        2.42        3.53      8.19 o 
   7  -3   7      737.40      867.13     24.93 o 
   8  -3   7       17.90        8.47      7.41 o 
   9  -3   7       37.59       35.82      8.25 o 
  10  -3   7      571.97      655.84     14.13 o 
  11  -3   7       18.26       29.40      9.30 o 
  12  -3   7       71.34       46.34     10.60 o 
  13  -3   7        9.97       17.22     11.61 o 
 -11  -2   7        3.68        0.00     21.62 o 
 -10  -2   7       10.65       14.53     10.14 o 
  -9  -2   7       22.60       29.31     15.10 o 
  -8  -2   7       11.97       22.96     10.93 o 
  -7  -2   7       61.37       75.98      6.80 o 
  -6  -2   7      133.48      119.85      5.36 o 
  -5  -2   7      606.81      625.33      7.72 o 
  -4  -2   7       37.70       34.72      2.44 o 
  -3  -2   7        4.56        0.57      1.24 o 
  -2  -2   7      297.85      272.09     26.23 o 
   1  -2   7      575.90      597.83     42.11 o 
   2  -2   7       89.68      107.01      5.14 o 
   3  -2   7      235.29      206.42      7.09 o 
   4  -2   7      220.87      247.57      8.49 o 
   5  -2   7       71.75       70.09     11.38 o 
   6  -2   7        1.51        4.69      7.64 o 
   7  -2   7      166.18      160.13     24.62 o 
   8  -2   7      185.14      204.20      9.95 o 
   9  -2   7      597.40      684.99     13.17 o 
  10  -2   7      124.09      111.90      9.52 o 
  11  -2   7       22.53       19.02      9.06 o 
  12  -2   7       13.70       21.92      9.72 o 
  13  -2   7       13.74       14.49     11.21 o 
 -11  -1   7        3.11        0.46      6.11 o 
 -10  -1   7       81.22       67.87     21.60 o 
  -9  -1   7       32.66       38.36      9.22 o 
  -8  -1   7        6.61       12.31     11.05 o 
  -7  -1   7       95.68       75.49      5.69 o 
  -6  -1   7        7.56        0.43      4.35 o 
  -5  -1   7       10.94        9.23      3.81 o 
  -4  -1   7       64.52       64.59      2.97 o 
  -3  -1   7        0.84        0.00      0.97 o 
  -2  -1   7      397.07      354.96     12.92 o 
  -1  -1   7      521.79      535.65     11.64 o 
   1  -1   7      434.46      384.08      3.71 o 
   2  -1   7      181.97      157.80      3.92 o 
   3  -1   7      924.24      890.27      8.90 o 
   4  -1   7      196.46      204.14     14.73 o 
   5  -1   7      759.84      860.32      9.72 o 
   6  -1   7       90.95      117.65      5.26 o 
   7  -1   7        9.94       20.25      5.06 o 
   8  -1   7     2347.94     2712.99     37.70 o 
   9  -1   7      506.89      612.51     13.31 o 
  10  -1   7       33.80       38.86      8.41 o 
  11  -1   7      132.53      124.93      9.67 o 
  12  -1   7       14.96        5.15      9.25 o 
  13  -1   7       62.29       46.13     10.84 o 
 -11   0   7       18.92       15.27     11.16 o 
 -10   0   7        3.98        0.00      1.07 o 
  -9   0   7       58.67       62.00      7.05 o 
  -8   0   7       87.58       93.36      8.83 o 
  -7   0   7       32.96       21.34      5.24 o 
  -6   0   7      275.20      285.61      5.23 o 
  -5   0   7      251.39      193.55      5.19 o 
  -4   0   7      316.81      324.05      5.99 o 
  -3   0   7      532.94      563.48     39.93 o 
  -2   0   7     1182.88     1121.43      7.97 o 
  -1   0   7      219.03      214.45      4.98 o 
   1   0   7      135.88      105.91      4.58 o 
   2   0   7      442.75      509.77      6.43 o 
   3   0   7      171.37      188.93      4.99 o 
   4   0   7       24.33       12.02      4.26 o 
   5   0   7      929.84      948.87     10.16 o 
   6   0   7       16.81       11.67      5.12 o 
   7   0   7       62.33       68.46      5.21 o 
   8   0   7       30.79       35.40      5.42 o 
   9   0   7       68.66       95.55      9.65 o 
  10   0   7       63.10       84.76     10.60 o 
  11   0   7        4.19        0.00      5.83 o 
  12   0   7        8.05        7.21     12.84 o 
  13   0   7        0.11        0.00     10.80 o 
  14   0   7       30.33       23.92     16.33 o 
 -11   1   7        1.96        3.78     10.90 o 
 -10   1   7        2.29        9.13      7.70 o 
  -9   1   7      118.91       97.02      7.29 o 
  -8   1   7        1.68        2.32      2.22 o 
  -7   1   7      460.26      488.60      8.30 o 
  -6   1   7      122.63       86.87      5.39 o 
  -5   1   7      157.76      153.64      7.19 o 
  -4   1   7       59.72       77.67      6.21 o 
  -3   1   7      633.95      617.25      8.35 o 
  -2   1   7        0.44        0.00      2.50 o 
  -1   1   7       34.60       31.83      3.66 o 
   0   1   7      100.03       87.38      6.82 o 
   2   1   7      368.70      396.50      7.92 o 
   3   1   7     1366.02     1511.59     17.16 o 
   4   1   7     1695.36     1778.77     29.68 o 
   5   1   7       41.55       47.54      4.30 o 
   6   1   7       63.23       49.27      4.55 o 
   7   1   7       40.24       35.28      4.74 o 
   8   1   7      167.78      198.46      6.26 o 
   9   1   7       39.69       28.21      7.39 o 
  10   1   7        7.69       14.50      7.00 o 
  11   1   7      348.55      342.19      8.92 o 
  12   1   7       62.79       54.21      7.04 o 
  13   1   7       30.99       22.00     13.99 o 
  14   1   7        6.25        3.93     15.25 o 
 -11   2   7       12.43       12.47      7.48 o 
 -10   2   7       11.68       19.68      6.47 o 
  -9   2   7        1.93        6.66      8.99 o 
  -8   2   7      128.91      162.14     10.36 o 
  -7   2   7        0.02        0.00      2.96 o 
  -6   2   7      199.99      190.61      6.22 o 
  -5   2   7      217.47      209.47      5.83 o 
  -4   2   7       84.16       72.01      5.78 o 
  -3   2   7      226.84      179.26    106.62 o 
  -2   2   7        0.61        0.00      0.33 o 
  -1   2   7       36.07       45.62      3.83 o 
   0   2   7       47.38       24.07      5.76 o 
   2   2   7       39.35       32.84      7.25 o 
   3   2   7      381.52      283.70      5.79 o 
   4   2   7       15.62       14.49      3.82 o 
   5   2   7        8.23        6.17      3.88 o 
   6   2   7      685.64      771.72     10.51 o 
   7   2   7      148.58      179.13      9.36 o 
   8   2   7      488.84      482.84     10.10 o 
   9   2   7      206.87      225.45      6.96 o 
  10   2   7      461.47      540.36     14.97 o 
  11   2   7      224.53      229.46      7.91 o 
  12   2   7      137.67      132.21      9.87 o 
  13   2   7       27.68       13.89     12.26 o 
 -11   3   7       15.53       16.46      8.53 o 
 -10   3   7       35.62       26.86      9.66 o 
  -9   3   7       34.40       33.60      7.13 o 
  -8   3   7       46.28       42.69      6.13 o 
  -7   3   7      261.90      250.16      7.28 o 
  -6   3   7      139.75      164.52      7.07 o 
  -5   3   7        5.76        1.29      4.59 o 
  -4   3   7     1171.40     1230.79     23.76 o 
  -3   3   7        0.30        5.28     90.51 o 
  -2   3   7      315.63      245.85      6.96 o 
  -1   3   7      149.23      116.62      4.54 o 
   0   3   7        0.02        9.43      6.83 o 
   1   3   7     2703.92     2804.69     22.87 o 
   2   3   7     1296.47     1547.78     17.25 o 
   3   3   7        0.83        0.00      1.81 o 
   4   3   7      934.74      950.18     13.44 o 
   5   3   7        0.03        6.47      3.83 o 
   6   3   7       92.95      101.67      4.96 o 
   7   3   7      360.11      407.85      7.11 o 
   8   3   7        6.64        6.51      4.60 o 
   9   3   7       42.52       30.25      5.38 o 
  10   3   7        1.24        0.00      4.79 o 
  11   3   7        5.55        2.45      6.77 o 
  12   3   7       17.61        9.26     11.08 o 
  13   3   7       20.64       10.81      9.33 o 
  14   3   7      188.62      170.39     11.85 o 
 -11   4   7        0.74        0.65      1.83 o 
 -10   4   7        0.09        1.08      5.03 o 
  -9   4   7        0.38        0.00     21.71 o 
  -8   4   7      282.23      300.36      9.89 o 
  -7   4   7       78.04       90.43      5.56 o 
  -6   4   7       24.57       19.17      5.31 o 
  -5   4   7      649.63      682.04      8.56 o 
  -4   4   7        1.95        5.08      4.26 o 
  -3   4   7     1085.07     1206.79     32.17 o 
  -2   4   7       12.01        3.44      5.20 o 
  -1   4   7      342.92      283.61      5.82 o 
   0   4   7       63.82       51.68      6.93 o 
   1   4   7       89.51      123.49      7.94 o 
   2   4   7     2077.45     2218.86     19.90 o 
   3   4   7     3509.74     3957.11     25.37 o 
   4   4   7        0.18        0.00      1.72 o 
   5   4   7     1195.00     1421.62     21.28 o 
   6   4   7      149.99      196.48      5.44 o 
   7   4   7      507.16      533.10      7.76 o 
   8   4   7        1.17        0.00      2.64 o 
   9   4   7      494.79      460.56     14.82 o 
  10   4   7       42.65       31.94      5.57 o 
  11   4   7        2.16        0.48      3.20 o 
  12   4   7       45.04       40.96      9.52 o 
  13   4   7       86.68      101.59     10.63 o 
  14   4   7        3.51        4.13      9.77 o 
 -10   5   7        0.76        0.00      6.10 o 
  -9   5   7        9.35       15.58     11.41 o 
  -8   5   7       88.51       61.31      7.16 o 
  -7   5   7      147.08      161.96      7.29 o 
  -6   5   7      208.01      187.78      8.84 o 
  -5   5   7        1.52        3.68      5.53 o 
  -4   5   7      675.87      645.63     10.76 o 
  -3   5   7      244.26      295.73      8.16 o 
  -2   5   7       81.48       82.01      6.37 o 
  -1   5   7      311.28      271.44     10.06 o 
   0   5   7     1189.74     1215.09     16.38 o 
   1   5   7      161.23      197.54      8.52 o 
   2   5   7       17.10        6.94      5.91 o 
   3   5   7        0.52        0.00      1.75 o 
   4   5   7      387.68      450.22      7.36 o 
   5   5   7      325.54      417.42      7.07 o 
   6   5   7        0.58        1.02      2.99 o 
   7   5   7       53.38       38.70      4.51 o 
   8   5   7       58.09       61.72      4.97 o 
   9   5   7      279.18      265.85      8.37 o 
  10   5   7      417.90      444.83     13.64 o 
  11   5   7       41.99       30.07      8.43 o 
  12   5   7      136.66      110.21     10.27 o 
  13   5   7        0.31        0.00     23.26 o 
  14   5   7       12.13        9.94     10.78 o 
 -10   6   7        2.94       15.39     10.50 o 
  -9   6   7       10.00       15.80      7.75 o 
  -8   6   7       52.21       43.46      7.27 o 
  -7   6   7        0.48        0.00      4.84 o 
  -6   6   7       27.06        8.07      6.32 o 
  -5   6   7      673.70      727.98     11.89 o 
  -4   6   7        1.57        0.00      1.04 o 
  -3   6   7      177.19      227.99      8.10 o 
  -2   6   7     2213.84     2416.74     17.78 o 
  -1   6   7       69.74       67.58      7.47 o 
   0   6   7      749.59      813.56     13.94 o 
   1   6   7      248.73      244.80      8.80 o 
   2   6   7      249.25      190.15      7.76 o 
   3   6   7      118.85      101.47      6.41 o 
   4   6   7       32.41       25.72      5.32 o 
   5   6   7       16.57       26.70      5.39 o 
   6   6   7       30.06       41.65      3.79 o 
   7   6   7       12.95        4.49      3.62 o 
   8   6   7       28.67       17.23      4.66 o 
   9   6   7      127.73      149.64      6.28 o 
  10   6   7      229.87      250.86      8.56 o 
  11   6   7      299.28      315.19     11.80 o 
  12   6   7        7.73       16.11      9.35 o 
  13   6   7       68.96       81.00      8.22 o 
  14   6   7        6.02       17.08     11.13 o 
 -10   7   7       56.16       75.00     11.38 o 
  -9   7   7        0.37        4.16      8.65 o 
  -8   7   7      102.05       75.90      7.54 o 
  -7   7   7        3.47        0.00      5.68 o 
  -6   7   7      128.98      139.79      7.39 o 
  -5   7   7       71.83       60.32      9.44 o 
  -4   7   7      172.18      177.80      6.90 o 
  -3   7   7      460.02      487.21      8.10 o 
  -2   7   7      111.56      154.93      7.61 o 
  -1   7   7      187.12      196.73      5.42 o 
   0   7   7        1.92        2.94      2.46 o 
   1   7   7     1302.48     1249.44     20.89 o 
   2   7   7      480.37      459.08      5.72 o 
   3   7   7      384.32      277.33     34.64 o 
   4   7   7     1097.68     1125.38     12.90 o 
   5   7   7      177.97      178.94      6.64 o 
   6   7   7      207.25      242.93      7.21 o 
   7   7   7      192.13      183.31      5.75 o 
   8   7   7      151.67      173.89      6.11 o 
   9   7   7      181.70      187.91     14.91 o 
  10   7   7        6.27       25.41     19.71 o 
  11   7   7      114.88      135.43     29.13 o 
  12   7   7        8.84       12.61      8.66 o 
  13   7   7        9.58       18.02     10.59 o 
  14   7   7       14.13        1.11     11.58 o 
  -9   8   7       49.79       76.98      8.81 o 
  -8   8   7       59.95       59.06      7.68 o 
  -7   8   7        1.08        9.34      7.10 o 
  -6   8   7      132.77      126.04      7.44 o 
  -5   8   7       14.27       10.13      6.18 o 
  -4   8   7       53.10       60.51      6.11 o 
  -3   8   7      121.67      135.33      6.25 o 
  -2   8   7        5.27        0.00      1.27 o 
  -1   8   7       10.94        0.00      2.76 o 
   0   8   7      102.69       69.71      9.34 o 
   1   8   7       17.17       12.22      8.83 o 
   2   8   7      123.07      136.38      4.56 o 
   3   8   7      823.98      773.88      9.83 o 
   4   8   7       71.19       70.70      6.15 o 
   5   8   7      394.02      381.89      8.08 o 
   6   8   7        0.22        2.87      4.38 o 
   8   8   7      508.92      554.77     16.88 o 
   9   8   7       19.10       18.84     12.06 o 
  10   8   7      811.10      811.45     21.84 o 
  11   8   7        3.42        0.00     50.73 o 
  12   8   7       16.88       27.57      8.07 o 
  13   8   7       32.67       45.73      8.95 o 
  14   8   7       33.74       29.75      9.47 o 
  -9   9   7       21.93       11.41     11.03 o 
  -8   9   7       55.00       73.18      8.17 o 
  -7   9   7      170.97      177.25      8.61 o 
  -6   9   7        0.50        4.56     10.07 o 
  -5   9   7      253.56      259.63      8.29 o 
  -4   9   7        2.56        0.00      0.81 o 
  -3   9   7      104.65      117.04      6.43 o 
  -2   9   7       12.29        6.56      3.64 o 
  -1   9   7      109.19      121.73      7.54 o 
   0   9   7        5.80        0.05      1.60 o 
   1   9   7        0.13        0.00      4.48 o 
   2   9   7      129.57      133.94      3.81 o 
   3   9   7      269.33      267.63      8.64 o 
   4   9   7      413.01      417.76      5.16 o 
   5   9   7      207.02      170.64      4.23 o 
   6   9   7      503.71      467.98     13.00 o 
   7   9   7      355.99      213.39     10.48 o 
   8   9   7      162.29       99.36     25.17 o 
   9   9   7        1.34        5.90      6.02 o 
  10   9   7       19.56       30.01     13.33 o 
  11   9   7      217.64      206.14     16.21 o 
  12   9   7       17.50       14.99     10.34 o 
  13   9   7      101.45      117.44     11.43 o 
  -8  10   7        5.62        0.00      5.67 o 
  -7  10   7        1.13        8.07     14.91 o 
  -6  10   7       36.07       39.74      8.68 o 
  -5  10   7        0.41        0.00      4.21 o 
  -4  10   7        3.61        0.10     11.77 o 
  -3  10   7        0.02        0.00      6.09 o 
  -2  10   7      213.54      227.03      7.28 o 
  -1  10   7       83.15      104.87      7.72 o 
   0  10   7      132.67      120.30      5.90 o 
   1  10   7      132.73      142.98      4.69 o 
   2  10   7        2.53        0.00      1.18 o 
   3  10   7      399.07      385.67      7.55 o 
   4  10   7        0.30        6.13      4.56 o 
   5  10   7      146.43      110.64      4.74 o 
   6  10   7      336.88      350.98      9.63 o 
   7  10   7       14.16       23.93      7.45 o 
   8  10   7       27.86       31.57      6.15 o 
   9  10   7       86.98       87.86     12.40 o 
  10  10   7       84.36      103.41     19.79 o 
  11  10   7       24.09       23.98      9.83 o 
  12  10   7       30.01       24.75     10.99 o 
  13  10   7        7.09       24.35     12.15 o 
  -7  11   7        1.26        5.82     11.22 o 
  -6  11   7       25.99        0.06     14.67 o 
  -5  11   7        0.19       10.26      9.24 o 
  -4  11   7       32.35       20.57      7.01 o 
  -3  11   7       23.52       24.11      6.75 o 
  -2  11   7        1.99        4.28      6.20 o 
  -1  11   7       40.44       58.13      7.69 o 
   0  11   7      222.02      225.93     11.39 o 
   1  11   7       16.24       12.95      6.56 o 
   2  11   7      129.46      133.59     10.76 o 
   3  11   7        9.56        1.47      3.06 o 
   4  11   7      254.75      231.38      9.51 o 
   5  11   7      513.95      506.26     37.21 o 
   6  11   7        2.81        7.78      7.17 o 
   7  11   7      335.19      302.88      9.80 o 
   8  11   7        0.62        7.05      6.10 o 
   9  11   7      167.23      174.95      7.64 o 
  10  11   7        4.51        1.77      7.26 o 
  11  11   7       22.25       22.49      9.44 o 
  12  11   7        8.27        1.90      7.22 o 
  -6  12   7        3.87        0.00      7.44 o 
  -5  12   7       36.69       45.15      8.09 o 
  -4  12   7        1.82        0.18      2.90 o 
  -3  12   7      144.96      144.94      7.95 o 
  -2  12   7       22.52       34.28      6.60 o 
  -1  12   7      358.67      387.63      8.37 o 
   0  12   7        6.34        4.89      7.53 o 
   1  12   7       16.75       20.29      7.08 o 
   2  12   7      171.43      195.58      6.88 o 
   3  12   7       35.12       18.64      9.02 o 
   4  12   7      129.92      141.83     24.12 o 
   5  12   7       10.50        1.84      5.19 o 
   6  12   7      173.20      163.37      8.95 o 
   7  12   7       17.61        5.45      7.38 o 
   8  12   7        4.68        0.48      4.52 o 
   9  12   7       37.29       41.22     10.30 o 
  10  12   7       18.55       26.56      6.82 o 
  11  12   7        7.26        5.47      5.71 o 
  12  12   7       11.86       16.52     10.13 o 
  -5  13   7       33.32       29.78      7.45 o 
  -4  13   7        9.25        9.30      8.13 o 
  -3  13   7        2.78       12.20      7.37 o 
  -2  13   7       70.39       67.65      7.60 o 
  -1  13   7        1.87       12.37      8.75 o 
   0  13   7      106.16      102.64      8.12 o 
   1  13   7       28.92       26.06      6.56 o 
   2  13   7      171.22      176.13      9.18 o 
   3  13   7       60.08       69.04      7.88 o 
   4  13   7        5.81        6.86      7.71 o 
   5  13   7      135.42      153.98      9.15 o 
   6  13   7        7.30        0.75      6.18 o 
   7  13   7        0.29       13.75     10.74 o 
   8  13   7       64.00       70.36      8.25 o 
   9  13   7       17.56       22.60      7.74 o 
  10  13   7        2.56        4.97      8.01 o 
  11  13   7       10.17       19.40      7.72 o 
  -4  14   7       10.07        7.00     10.42 o 
  -3  14   7        0.00        7.94     15.14 o 
  -2  14   7        2.58        2.96     11.87 o 
  -1  14   7        0.09        0.46      6.71 o 
   0  14   7        1.59       10.04     13.66 o 
   1  14   7       10.84        0.02      5.97 o 
   3  14   7       15.86        7.11      8.20 o 
   4  14   7       52.24       42.30     12.07 o 
   5  14   7        6.19        4.40      8.82 o 
   6  14   7        3.55        0.00      3.94 o 
   7  14   7       17.27       10.65      8.53 o 
   8  14   7        6.68       10.99      9.33 o 
   9  14   7        1.60        6.49     11.93 o 
  10  14   7        1.60        3.51      7.56 o 
  -2  15   7        3.36       14.41     10.85 o 
  -1  15   7        0.47        0.46      7.73 o 
   0  15   7       15.64       14.46     10.02 o 
   1  15   7        0.80        0.00      7.65 o 
   2  15   7        3.36        6.70      9.74 o 
   3  15   7        7.00        5.96     14.33 o 
   4  15   7       91.94      117.64     14.13 o 
   6  15   7        0.02        6.39      8.78 o 
   7  15   7        2.27        0.74      5.17 o 
   8  15   7        2.18        0.00      6.60 o 
   0  16   7        7.40       14.24      9.49 o 
   1  16   7        3.09        8.04      9.46 o 
   2  16   7        7.73       13.27     11.74 o 
   3  16   7       80.05       83.78     11.51 o 
   4  16   7       31.85       23.94     11.97 o 
   5  16   7        2.38        0.00      2.40 o 
   6  16   7        1.91        4.58     12.17 o 
  -4 -11   8        1.36       43.34     16.62 o 
  -3 -11   8        4.23       35.09     15.73 o 
  -2 -11   8        5.36       20.53     10.21 o 
  -1 -11   8       36.25       30.86     15.10 o 
   0 -11   8        0.03        2.51     15.57 o 
   1 -11   8       21.70       42.98     15.12 o 
   2 -11   8       60.41       59.91     15.75 o 
   3 -11   8        0.37        0.00     34.48 o 
   4 -11   8       24.02       12.05     17.82 o 
  -6 -10   8       10.01        1.32     18.07 o 
  -5 -10   8       16.12       24.62     15.49 o 
  -4 -10   8       63.98       88.88     16.38 o 
  -3 -10   8        0.02        2.48      9.01 o 
  -2 -10   8       26.15       47.11      9.12 o 
  -1 -10   8        4.90       14.74     13.74 o 
   0 -10   8       31.80       41.38     13.60 o 
   1 -10   8        0.45        0.00     10.62 o 
   2 -10   8       35.08       36.39     14.66 o 
   3 -10   8       10.81       15.22     15.51 o 
   4 -10   8       11.73        6.18     15.36 o 
   5 -10   8       12.69       11.85     16.90 o 
   6 -10   8        1.35       19.92     17.54 o 
  -6  -9   8       14.88       11.15     17.00 o 
  -5  -9   8       16.09       22.66     14.46 o 
  -4  -9   8        0.03        8.73     15.94 o 
  -3  -9   8       26.85       33.25      8.43 o 
  -2  -9   8       44.32       54.50      8.29 o 
  -1  -9   8       10.50        9.77     12.11 o 
   0  -9   8        0.12        0.58     12.22 o 
   1  -9   8        6.21        7.52     12.88 o 
   2  -9   8        0.70        0.00      2.21 o 
   3  -9   8        0.95       18.91     13.12 o 
   4  -9   8       73.13       94.68     15.79 o 
   5  -9   8        7.53        0.00      2.60 o 
   6  -9   8       11.63       19.38     14.71 o 
   7  -9   8        6.08       17.85     16.62 o 
  -8  -8   8        0.02        2.04     17.32 o 
  -5  -8   8        0.12        0.00     16.62 o 
  -4  -8   8       79.99       59.44      8.25 o 
  -3  -8   8       41.89       42.08      7.90 o 
  -2  -8   8        3.22       14.60      7.39 o 
  -1  -8   8      106.53       93.17     12.21 o 
   0  -8   8      124.59      113.55     13.12 o 
   1  -8   8       35.17       53.61     12.88 o 
   2  -8   8        1.35        4.16     11.89 o 
   3  -8   8      189.26      228.48     15.60 o 
   4  -8   8      129.78      163.77     15.52 o 
   5  -8   8        0.04        4.39    212.18 o 
   6  -8   8       74.14       77.24     14.55 o 
   7  -8   8       16.90       36.21     14.35 o 
   8  -8   8       26.67       40.03     16.92 o 
   9  -8   8        5.33       20.89     17.13 o 
  -9  -7   8       23.27       15.29     15.96 o 
  -8  -7   8       15.76        5.87     16.49 o 
  -7  -7   8       10.50       12.94     11.56 o 
  -5  -7   8       95.97      118.13      8.94 o 
  -4  -7   8        6.55        6.99      7.37 o 
  -3  -7   8       87.55       59.02      7.49 o 
  -2  -7   8      355.68      342.13     10.28 o 
  -1  -7   8       34.28       11.13     11.66 o 
   2  -7   8      402.97      445.75     18.38 o 
   3  -7   8      108.09      100.13     14.02 o 
   4  -7   8       17.94       20.72     12.38 o 
   5  -7   8       17.30       33.01     11.98 o 
   6  -7   8        0.50        0.00      7.44 o 
   7  -7   8        6.04        0.00     10.72 o 
   8  -7   8       17.82       22.15     15.28 o 
   9  -7   8       19.13       29.03     15.43 o 
  10  -7   8       60.35       38.54     17.21 o 
  -8  -6   8        1.24        1.09      8.75 o 
  -7  -6   8       41.53       29.66      8.57 o 
  -5  -6   8       99.79       96.06      8.32 o 
  -4  -6   8       87.21       68.12      7.70 o 
  -3  -6   8       36.96       65.25     19.98 o 
  -2  -6   8       26.07       26.74      6.94 o 
  -1  -6   8       29.10       23.73     14.94 o 
   0  -6   8      427.70      363.35     16.36 o 
   3  -6   8       75.36       34.86     12.03 o 
   4  -6   8      481.16      494.87     17.35 o 
   5  -6   8        0.57       15.27     11.56 o 
   6  -6   8        1.20        4.21     11.63 o 
   7  -6   8        5.74        7.98     12.79 o 
   8  -6   8       66.01       75.66     14.43 o 
   9  -6   8        0.93        0.00     21.38 o 
  10  -6   8       28.19       32.76     10.50 o 
 -10  -5   8        1.16        5.07     20.02 o 
  -9  -5   8        5.63        0.00      3.28 o 
  -8  -5   8       77.56       68.20      9.65 o 
  -7  -5   8       72.71       62.56      8.11 o 
  -6  -5   8       62.75       52.02      8.19 o 
  -5  -5   8       67.24       67.02     16.60 o 
  -4  -5   8        3.84        6.49     11.78 o 
  -3  -5   8       21.49       24.03      8.35 o 
  -2  -5   8      590.88      570.57     13.50 o 
  -1  -5   8      123.94      146.51     16.82 o 
   0  -5   8        3.91        1.93      9.53 o 
   1  -5   8      137.03      131.27     12.11 o 
   2  -5   8       67.59       26.63     10.74 o 
   3  -5   8       81.41       61.04     11.59 o 
   4  -5   8        9.32       10.49     10.13 o 
   5  -5   8        4.05        6.44     10.69 o 
   6  -5   8       52.35       37.67     11.11 o 
   7  -5   8       36.24       30.26     11.50 o 
   8  -5   8       40.85       37.90      8.36 o 
   9  -5   8        2.42       10.55      8.67 o 
  10  -5   8       29.13       31.02      9.75 o 
  11  -5   8       42.16       31.21     11.01 o 
 -10  -4   8       13.00       10.72     11.60 o 
  -9  -4   8       51.48       48.81     10.20 o 
  -8  -4   8        6.04        4.61      8.84 o 
  -7  -4   8       31.44       42.40      7.91 o 
  -6  -4   8       38.31       35.32     14.52 o 
  -5  -4   8      144.44      134.34      8.10 o 
  -4  -4   8        0.04        0.00      4.91 o 
  -3  -4   8       97.27       98.21     12.66 o 
  -2  -4   8        3.26        3.17      5.22 o 
  -1  -4   8      658.18      666.58     30.86 o 
   0  -4   8      877.47      910.04     18.31 o 
   1  -4   8       57.66       38.14      3.73 o 
   2  -4   8       40.34       23.86      9.85 o 
   3  -4   8      210.74      172.75     11.80 o 
   4  -4   8      581.61      557.28     16.44 o 
   5  -4   8       22.58       18.15      9.84 o 
   6  -4   8       52.98       53.26      7.78 o 
   7  -4   8       53.26       59.18      7.56 o 
   8  -4   8       52.36       48.11      8.23 o 
   9  -4   8       34.21       27.82      8.37 o 
  10  -4   8       56.00       54.01      9.42 o 
  11  -4   8       56.48       41.56     10.29 o 
  12  -4   8       13.64        4.16      7.84 o 
 -10  -3   8       58.59       87.88     11.49 o 
  -9  -3   8       36.47       50.20      9.94 o 
  -8  -3   8       54.98       76.71     13.53 o 
  -7  -3   8       17.39       32.76     21.27 o 
  -6  -3   8        0.00        0.00      2.97 o 
  -5  -3   8       57.10       51.29      7.33 o 
  -4  -3   8       27.07        7.97      6.39 o 
  -3  -3   8       19.82       21.74      9.12 o 
  -2  -3   8       81.62       69.60      3.14 o 
  -1  -3   8        7.75        4.07      9.41 o 
   0  -3   8      100.58       78.04      9.57 o 
   1  -3   8       15.88       12.68      2.90 o 
   2  -3   8       12.57        4.85      3.99 o 
   3  -3   8      211.74      156.90      5.96 o 
   4  -3   8        1.34        0.00      0.66 o 
   5  -3   8      765.15      812.25     11.39 o 
   6  -3   8      102.95       96.55      7.11 o 
   7  -3   8       12.25       11.56     10.66 o 
   8  -3   8       67.81       98.69      8.28 o 
   9  -3   8      126.57      135.38      9.61 o 
  10  -3   8       68.36       60.81      9.14 o 
  11  -3   8        0.67       17.23     13.11 o 
  12  -3   8       32.47       17.01     11.02 o 
 -11  -2   8       20.60       42.97     12.58 o 
 -10  -2   8        1.07       10.15     14.64 o 
  -9  -2   8       61.44       58.95     10.35 o 
  -8  -2   8       18.69       20.96      8.96 o 
  -7  -2   8      478.65      519.35     11.87 o 
  -6  -2   8      102.88      105.83      7.92 o 
  -5  -2   8       72.63       76.19     11.07 o 
  -4  -2   8      129.68      145.49      9.92 o 
  -3  -2   8      136.13      137.47      7.09 o 
  -2  -2   8      166.21      184.17      6.92 o 
  -1  -2   8      377.58      403.36     12.64 o 
   0  -2   8       33.37       26.06      7.82 o 
   1  -2   8      165.93      158.66      3.80 o 
   2  -2   8      199.52      195.46     12.42 o 
   3  -2   8      228.77      273.89     24.21 o 
   4  -2   8       14.95        9.83      6.59 o 
   5  -2   8       78.55       54.08      5.90 o 
   6  -2   8      567.41      618.86     11.33 o 
   7  -2   8      598.17      656.39     16.03 o 
   8  -2   8       40.11       39.85      7.48 o 
   9  -2   8       29.46       41.26     10.89 o 
  10  -2   8      175.53      163.67     10.15 o 
  11  -2   8       85.42       92.02      9.94 o 
  12  -2   8      114.50      100.09     10.56 o 
  13  -2   8        9.68       13.10     11.62 o 
 -11  -1   8       40.57       56.36     12.00 o 
 -10  -1   8       33.88       36.03     10.93 o 
  -9  -1   8       23.75       32.81      9.64 o 
  -8  -1   8       97.30      120.51     17.74 o 
  -7  -1   8       20.53       30.65      8.14 o 
  -6  -1   8       49.25       43.82      5.91 o 
  -5  -1   8      201.71      239.86     14.02 o 
  -4  -1   8       72.20       62.54      6.86 o 
  -3  -1   8        0.04        0.00     12.78 o 
  -2  -1   8       49.84       42.11      6.26 o 
  -1  -1   8        0.35        3.32      3.75 o 
   0  -1   8      149.88        0.23      5.41 o 
   1  -1   8        0.29        2.88      2.67 o 
   2  -1   8      179.31      197.99      7.29 o 
   3  -1   8        0.00        0.87      4.82 o 
   4  -1   8      112.08      151.92      5.18 o 
   5  -1   8      248.50      292.30      8.22 o 
   6  -1   8      791.92      898.72      9.44 o 
   7  -1   8      824.03      881.81     10.24 o 
   8  -1   8      255.72      281.68      9.68 o 
   9  -1   8      224.68      250.52     10.20 o 
  10  -1   8       38.94       31.18      8.53 o 
  12  -1   8       17.19       10.35     11.14 o 
  13  -1   8       42.05       44.06     11.04 o 
 -11   0   8       61.88       87.01     12.13 o 
  -9   0   8        0.00        0.00      6.13 o 
  -8   0   8       14.55       14.25      8.76 o 
  -7   0   8        5.49       11.64      7.68 o 
  -6   0   8      359.94      402.79      7.30 o 
  -5   0   8       16.67       15.32      4.24 o 
  -4   0   8      706.15      776.44      8.88 o 
  -3   0   8      394.44      414.74      8.69 o 
  -2   0   8        0.16        3.67      3.38 o 
  -1   0   8        0.18        2.68      3.51 o 
   1   0   8      469.80      481.91      7.10 o 
   2   0   8      648.33      679.35     18.96 o 
   3   0   8       75.49       76.63      4.31 o 
   4   0   8       22.11        8.48      3.54 o 
   5   0   8      329.58      316.22     10.69 o 
   6   0   8        5.21       11.34      4.62 o 
   7   0   8     1383.07     1431.57     23.15 o 
   8   0   8      175.47      188.25      6.97 o 
   9   0   8        9.87        6.97      5.05 o 
  10   0   8       10.41        4.09      6.92 o 
  13   0   8       19.37       10.66     10.12 o 
 -11   1   8        1.58        0.00      5.11 o 
 -10   1   8        0.09        0.78      3.67 o 
  -9   1   8       16.87        9.06     12.65 o 
  -8   1   8       10.21        3.16      4.89 o 
  -7   1   8        0.16        4.40      6.71 o 
  -6   1   8       76.70       71.32      6.15 o 
  -5   1   8      183.65      203.90      8.00 o 
  -4   1   8       84.25       60.37      6.39 o 
  -3   1   8      543.10      530.07     23.46 o 
  -2   1   8      227.86      210.65     15.46 o 
  -1   1   8        0.86        9.90      7.24 o 
   2   1   8      130.01      101.29      5.97 o 
   3   1   8      356.53      321.14     11.85 o 
   4   1   8        1.04        0.00      1.96 o 
   5   1   8      448.75      477.51      7.53 o 
   6   1   8       47.19       35.63      4.68 o 
   7   1   8      635.62      678.85     11.02 o 
   8   1   8        4.84        5.33      6.20 o 
   9   1   8      101.01      115.49      6.52 o 
  10   1   8       73.80       73.58      6.89 o 
  11   1   8       16.47       11.88      6.44 o 
  12   1   8        2.73        0.34      2.86 o 
  13   1   8       67.85       43.82     15.58 o 
 -11   2   8        3.33        7.43     11.23 o 
 -10   2   8       44.71       47.64      8.46 o 
  -9   2   8        0.01        0.00      1.63 o 
  -8   2   8       10.16        0.64      4.83 o 
  -7   2   8      120.93      133.64      6.89 o 
  -6   2   8      195.42      185.41      6.81 o 
  -5   2   8       82.13       78.91      5.55 o 
  -4   2   8      284.43      273.30      7.83 o 
  -3   2   8      975.93      698.94    348.28 o 
  -2   2   8      138.78      122.22      5.08 o 
  -1   2   8      332.81      298.05      9.86 o 
   0   2   8        6.00       10.67      5.59 o 
   2   2   8       18.23       12.76      7.23 o 
   3   2   8      380.57      415.36     22.61 o 
   4   2   8      668.25      685.20     15.08 o 
   5   2   8      762.85      817.14     17.92 o 
   6   2   8       95.46       98.32      5.18 o 
   7   2   8        0.04        0.00      1.46 o 
   8   2   8      135.79      144.77      9.63 o 
   9   2   8       20.29       11.50      5.31 o 
  10   2   8      157.29      167.33      7.54 o 
  11   2   8      241.65      242.17      9.64 o 
  12   2   8        3.39        6.39     10.05 o 
  13   2   8        1.17        4.13     11.21 o 
 -10   3   8        0.14       12.21      8.61 o 
  -9   3   8       30.09       23.65      7.62 o 
  -8   3   8      149.96      175.29     10.05 o 
  -7   3   8        4.87        0.45      5.84 o 
  -6   3   8      124.51      133.74      6.72 o 
  -5   3   8       96.87       86.14      5.84 o 
  -4   3   8      364.21      395.11      7.42 o 
  -3   3   8       43.60       35.50     24.27 o 
  -2   3   8      347.55      316.28      8.15 o 
  -1   3   8      150.15      138.42      6.49 o 
   0   3   8        0.37        1.96     49.68 o 
   1   3   8      854.46      979.31     15.69 o 
   2   3   8      522.43      505.31     12.27 o 
   3   3   8       36.53       68.12      8.03 o 
   4   3   8     1360.88     1543.36     30.79 o 
   5   3   8      598.50      709.41     12.91 o 
   6   3   8       89.86       86.30      4.92 o 
   7   3   8       66.68       85.78      5.22 o 
   8   3   8       74.39       52.55      5.45 o 
   9   3   8      521.73      526.62     15.70 o 
  10   3   8      273.46      314.96      8.40 o 
  11   3   8        1.90        0.00      7.04 o 
  12   3   8       95.69       92.21      7.24 o 
  13   3   8        7.48        8.26      9.86 o 
  14   3   8       36.52       46.86     12.38 o 
 -10   4   8       38.95       31.82     10.19 o 
  -9   4   8       25.18       19.03      9.38 o 
  -8   4   8        2.93        6.00      6.10 o 
  -7   4   8      126.18      143.05      7.23 o 
  -6   4   8        0.02        0.17      1.11 o 
  -5   4   8       28.39       21.17      5.48 o 
  -4   4   8      367.61      347.21      6.94 o 
  -3   4   8      766.74      637.69      7.57 o 
  -2   4   8       74.88       74.77      6.01 o 
  -1   4   8      145.46      117.28      9.77 o 
   0   4   8     3501.06     3394.38    183.08 o 
   1   4   8     1183.67     1424.93     18.31 o 
   2   4   8       72.74       66.09      7.83 o 
   3   4   8        0.37        5.74      7.00 o 
   4   4   8      424.47      504.81     13.70 o 
   5   4   8      107.44      183.42      5.32 o 
   6   4   8      185.01      173.76      5.68 o 
   7   4   8       43.96       45.04      4.85 o 
   8   4   8      129.66      126.52      5.90 o 
   9   4   8       97.84       72.51      5.92 o 
  10   4   8      143.83      120.38      6.82 o 
  11   4   8       31.59       30.03      6.30 o 
  12   4   8       32.72       26.18      9.22 o 
  13   4   8        3.67        7.66     12.85 o 
  14   4   8       12.82       13.17     10.87 o 
 -10   5   8        0.44        0.13     10.98 o 
  -9   5   8       14.95       13.48      9.62 o 
  -8   5   8        2.37        0.77      7.21 o 
  -7   5   8        1.24        3.05     12.44 o 
  -6   5   8      143.50      134.07      6.95 o 
  -5   5   8        2.43        5.35      4.94 o 
  -4   5   8       97.14       99.54      5.65 o 
  -3   5   8      174.37      182.18      9.80 o 
  -2   5   8       65.45       63.86      4.27 o 
  -1   5   8      116.36      114.32      4.00 o 
   0   5   8        6.81       10.54      2.62 o 
   1   5   8        3.04        4.30      1.88 o 
   2   5   8      234.68      205.75      9.07 o 
   3   5   8      906.98     1043.85     27.07 o 
   4   5   8       48.69       48.43      5.18 o 
   5   5   8       77.75       74.68      5.35 o 
   6   5   8      129.76      127.70      5.62 o 
   7   5   8       13.77        8.44      4.90 o 
   8   5   8        6.29        3.19      3.89 o 
   9   5   8      142.46      115.29      6.44 o 
  10   5   8       19.49       18.56      6.10 o 
  11   5   8      242.46      251.75      8.27 o 
  12   5   8        0.01        7.05      9.19 o 
  13   5   8       87.19       71.28     10.36 o 
  14   5   8       38.55       41.35     10.66 o 
 -10   6   8        0.42        0.00      3.10 o 
  -9   6   8        4.48        3.80      9.35 o 
  -8   6   8       19.16       11.98      7.43 o 
  -7   6   8       73.21       61.82      7.31 o 
  -6   6   8        7.21        2.79      6.54 o 
  -5   6   8       39.44       41.94      6.19 o 
  -4   6   8      526.71      556.74      9.00 o 
  -3   6   8       26.09       22.35      6.83 o 
  -2   6   8        1.35        4.31      6.05 o 
  -1   6   8       36.18       43.78      5.05 o 
   0   6   8      380.38      314.94      7.76 o 
   1   6   8      884.79      796.20    111.16 o 
   2   6   8      239.53      262.70    143.40 o 
   3   6   8      120.48      120.29      7.66 o 
   4   6   8      143.05      123.83      5.49 o 
   5   6   8      480.12      583.05     11.16 o 
   6   6   8       20.40       12.64      3.94 o 
   7   6   8      297.05      316.70     10.28 o 
   8   6   8        7.50        4.87      6.01 o 
   9   6   8      315.78      364.24     12.03 o 
  10   6   8      251.58      294.99      8.05 o 
  11   6   8       47.26       51.06      9.27 o 
  12   6   8       95.13       89.01     10.12 o 
  13   6   8       36.50       21.92     10.24 o 
  14   6   8        1.88        0.00      2.76 o 
  -9   7   8       12.79       24.20      8.77 o 
  -8   7   8        4.99       17.22      7.75 o 
  -7   7   8       16.87        9.17      7.16 o 
  -6   7   8      146.63      114.61      7.52 o 
  -5   7   8       81.27       73.03      6.70 o 
  -4   7   8       68.80       72.33      9.56 o 
  -3   7   8      237.60      237.39      7.94 o 
  -2   7   8       46.09       70.36      7.18 o 
  -1   7   8      536.30      550.57     10.31 o 
   0   7   8      437.73      449.16      9.04 o 
   1   7   8       21.04       13.64      5.86 o 
   2   7   8      859.50      715.98    407.48 o 
   3   7   8       15.47        3.96      3.78 o 
   4   7   8      158.95      172.06      7.83 o 
   5   7   8       24.06       30.56      6.19 o 
   6   7   8      602.49      715.48     11.75 o 
   7   7   8        1.81       11.27      9.97 o 
   8   7   8       77.17       95.23      6.31 o 
   9   7   8      259.72      291.28      9.39 o 
  10   7   8      354.39      342.79      8.42 o 
  11   7   8       14.30       19.93     11.19 o 
  12   7   8        2.03       31.32     14.18 o 
  13   7   8        3.43        9.33      8.64 o 
  14   7   8        1.24       11.49     11.06 o 
  -9   8   8       10.17       20.97      8.85 o 
  -8   8   8        7.68       12.96      8.12 o 
  -7   8   8        2.03        0.00      2.86 o 
  -6   8   8       57.59       59.49      7.12 o 
  -5   8   8        2.72        7.04     10.02 o 
  -4   8   8        4.64        0.00      7.43 o 
  -3   8   8        3.09        2.24      2.20 o 
  -2   8   8       61.17       50.84      5.60 o 
  -1   8   8      563.48      637.13     11.44 o 
   0   8   8      246.85      229.53     12.56 o 
   1   8   8      866.36      838.05      9.48 o 
   2   8   8       87.04       69.94      3.51 o 
   3   8   8      134.65      105.43      8.41 o 
   4   8   8      250.08      234.30      6.71 o 
   5   8   8      324.61      324.30      8.71 o 
   6   8   8       46.94       37.12      5.95 o 
   7   8   8       38.48       29.25      6.10 o 
   8   8   8      569.91      651.91     18.20 o 
   9   8   8       36.15       47.94     12.50 o 
  10   8   8       22.73       24.14     12.21 o 
  11   8   8      381.01      425.76     18.57 o 
  12   8   8       77.12       79.03     14.27 o 
  13   8   8        0.15        2.87      7.95 o 
  -8   9   8       13.05       13.77      8.78 o 
  -7   9   8        9.02       13.29      8.66 o 
  -6   9   8       29.65       44.30      7.34 o 
  -5   9   8        2.38        0.00      5.63 o 
  -4   9   8        4.45        0.68      1.90 o 
  -3   9   8       16.46       23.41      5.94 o 
  -2   9   8      269.20      284.63      7.46 o 
  -1   9   8        4.81        0.00      2.32 o 
   0   9   8      244.43      267.47      6.45 o 
   1   9   8        5.14        5.97      4.04 o 
   2   9   8        4.38        3.37      3.74 o 
   3   9   8      470.86      417.97      7.18 o 
   4   9   8        3.49        0.00      2.76 o 
   5   9   8      244.27      221.59      5.80 o 
   6   9   8      243.80      247.82      7.78 o 
   8   9   8      285.33      316.12     15.80 o 
   9   9   8        6.96       11.95     12.85 o 
  10   9   8      197.25      155.91     15.35 o 
  11   9   8        0.10       10.17     13.04 o 
  12   9   8        0.12        1.28     13.95 o 
  13   9   8        2.36        6.57     11.75 o 
  -7  10   8        3.21        2.05      8.30 o 
  -6  10   8       25.98       25.69      7.71 o 
  -5  10   8       29.84       16.32      6.89 o 
  -4  10   8        0.77        0.00      4.52 o 
  -3  10   8        0.45        0.64      4.15 o 
  -2  10   8      371.57      372.65      8.43 o 
  -1  10   8       14.23        7.95      9.26 o 
   0  10   8      167.22      150.44     14.17 o 
   1  10   8      326.61      326.09      8.18 o 
   2  10   8      193.15      201.37     13.39 o 
   3  10   8        3.22        6.63      4.94 o 
   4  10   8      551.74      550.04     12.99 o 
   5  10   8       63.23       58.87      7.40 o 
   6  10   8      225.51      168.80      9.79 o 
   7  10   8       82.08       47.64      7.72 o 
   8  10   8       68.07       43.57     10.36 o 
   9  10   8      103.96      110.13      8.61 o 
  10  10   8       17.11       20.65     12.93 o 
  11  10   8       89.06       82.13     15.06 o 
  12  10   8       20.07       23.32     13.43 o 
  13  10   8       89.85      116.36     12.06 o 
  -7  11   8        1.09        0.87     10.48 o 
  -6  11   8        0.72        0.54     14.26 o 
  -5  11   8        0.07        8.36      9.46 o 
  -4  11   8        1.62       11.37      8.64 o 
  -3  11   8      103.66      106.48      7.55 o 
  -2  11   8       51.82       53.18     10.58 o 
  -1  11   8        0.93        0.00      2.88 o 
   0  11   8        5.54        0.57      3.99 o 
   1  11   8      183.78      170.14     11.26 o 
   2  11   8       24.12       13.02      5.70 o 
   3  11   8       61.66       64.09      6.57 o 
   4  11   8       14.98       29.11      7.96 o 
   5  11   8      572.49      572.92     23.46 o 
   6  11   8      520.68      554.92     44.83 o 
   7  11   8       92.55       87.57      9.92 o 
   8  11   8       36.29       49.72      6.42 o 
   9  11   8       53.22       69.93      8.47 o 
  10  11   8      124.27      125.96     15.03 o 
  11  11   8        2.47        2.23     15.00 o 
  12  11   8        0.02        2.75     17.81 o 
  -6  12   8       20.18       32.32      9.15 o 
  -5  12   8       16.43       10.96     10.89 o 
  -4  12   8       21.41       14.74      7.57 o 
  -3  12   8       49.73       68.47      7.43 o 
  -2  12   8       31.19       29.52      6.66 o 
  -1  12   8        1.77        4.76      4.27 o 
   0  12   8      101.11      126.12      8.87 o 
   1  12   8       63.53       72.60      8.15 o 
   2  12   8      171.77      197.28     16.60 o 
   3  12   8      161.71      162.75     18.25 o 
   4  12   8      195.41      212.42     12.53 o 
   5  12   8      137.30      131.52      9.36 o 
   6  12   8       43.67       39.70      8.16 o 
   7  12   8       13.17        7.52     11.18 o 
   8  12   8        8.57        4.89     11.08 o 
   9  12   8        2.96        6.59      7.03 o 
  10  12   8        0.99        8.09      9.08 o 
  11  12   8       18.75       13.09     11.63 o 
  12  12   8       21.43       37.93     12.45 o 
  -5  13   8       26.26       41.16      9.14 o 
  -4  13   8        0.84        6.60      8.49 o 
  -3  13   8        5.98        1.88      3.83 o 
  -2  13   8       14.50       16.08      9.35 o 
  -1  13   8      119.52      125.89      9.49 o 
   0  13   8        0.90        4.59     12.06 o 
   1  13   8        3.01        0.00      2.77 o 
   2  13   8        0.05        0.00      8.48 o 
   3  13   8       31.81       29.33      6.63 o 
   4  13   8      140.24      142.97      9.47 o 
   5  13   8        0.79        0.00     15.98 o 
   6  13   8       34.44       26.06     11.55 o 
   7  13   8        5.09       10.13     11.31 o 
   8  13   8        1.26        6.72      8.30 o 
   9  13   8       34.08       22.46     12.17 o 
  10  13   8        2.58        5.44      8.37 o 
  11  13   8       10.30       21.76      8.84 o 
  -3  14   8        5.78        5.61     10.93 o 
  -2  14   8        0.51        4.51     54.48 o 
  -1  14   8        0.87        1.52      5.78 o 
   0  14   8       17.26       17.45      7.61 o 
   1  14   8        1.26        0.89     19.10 o 
   2  14   8      130.64      123.04      9.57 o 
   4  14   8       53.70       40.19      8.91 o 
   5  14   8       83.93       99.90     10.35 o 
   6  14   8        0.94        0.00      9.22 o 
   7  14   8       29.76       32.15      8.83 o 
   8  14   8        8.38        2.93      8.80 o 
   9  14   8        5.40        8.37      9.93 o 
  10  14   8        4.86       13.77      9.02 o 
  -2  15   8        3.15        5.43      7.74 o 
   0  15   8        2.06        3.68     10.22 o 
   1  15   8       10.34       11.65      9.98 o 
   2  15   8        2.85        0.00     52.43 o 
   3  15   8        0.00        0.00      7.63 o 
   4  15   8       25.55       14.97     14.12 o 
   6  15   8       57.45       54.32      9.71 o 
   7  15   8        8.45        8.80      9.45 o 
   8  15   8        9.51       21.52     10.20 o 
   1  16   8       54.26       65.83     11.36 o 
   2  16   8       22.02       32.08     16.52 o 
   3  16   8        0.11       17.46     16.27 o 
   4  16   8       12.27       10.82     15.11 o 
   5  16   8       16.32       16.54     16.34 o 
   6  16   8        6.47        9.11     16.57 o 
  -1 -11   9        6.34       11.18     10.85 o 
   0 -11   9       48.54       54.36     16.60 o 
   1 -11   9        1.30        8.55     16.32 o 
   2 -11   9       17.32       19.04     16.90 o 
  -4 -10   9        2.89       29.21     15.33 o 
  -3 -10   9        2.98       46.75     29.01 o 
  -2 -10   9       36.99       51.87     10.20 o 
  -1 -10   9       10.23       10.37      9.68 o 
   0 -10   9        0.62        0.88     14.94 o 
   1 -10   9        3.69        8.71     14.86 o 
   2 -10   9        3.40        5.66     15.68 o 
   3 -10   9       13.61       34.08     16.28 o 
   4 -10   9       25.16       40.85     17.22 o 
   5 -10   9       45.14       61.40     17.57 o 
  -6  -9   9        4.47       14.87     16.59 o 
  -5  -9   9       12.45       23.04     17.54 o 
  -4  -9   9        0.02       20.01     10.27 o 
  -3  -9   9       27.86       29.31      9.21 o 
  -2  -9   9       27.16       31.08      8.92 o 
  -1  -9   9       18.75       30.15      9.17 o 
   0  -9   9        5.96        7.08     13.22 o 
   1  -9   9        1.29        7.56     13.70 o 
   2  -9   9       61.19       66.75     14.15 o 
   3  -9   9        8.03        9.76     14.03 o 
   4  -9   9       86.73       83.16     16.05 o 
   5  -9   9        4.44       30.35     15.59 o 
   6  -9   9        1.00        1.67     16.83 o 
   7  -9   9       80.92       82.69     17.93 o 
  -6  -8   9       60.25       84.32     18.54 o 
  -5  -8   9        2.37       15.16      9.43 o 
  -4  -8   9       23.44       30.55     16.32 o 
  -3  -8   9        0.43       23.49     19.70 o 
  -2  -8   9       20.59       27.08      8.31 o 
  -1  -8   9       11.36       18.64      8.27 o 
   0  -8   9       12.24       19.44     11.83 o 
   1  -8   9        3.09       16.27     11.98 o 
   2  -8   9       85.14       88.14     14.09 o 
   3  -8   9       19.15       37.92     12.90 o 
   4  -8   9       58.60       57.53     14.44 o 
   5  -8   9        7.78        0.00     33.74 o 
   6  -8   9       23.18       18.62     15.36 o 
   7  -8   9        1.39        2.81     16.40 o 
   8  -8   9       27.95       50.87     17.09 o 
  -7  -7   9       54.43       52.55     16.24 o 
  -6  -7   9        0.22        0.00     55.65 o 
  -5  -7   9        0.93        8.11     11.03 o 
  -4  -7   9      130.22      122.65      8.36 o 
  -3  -7   9        2.69       27.23     22.36 o 
  -2  -7   9        0.55        0.40      2.97 o 
  -1  -7   9       70.81       83.68     13.25 o 
   0  -7   9      207.07      261.67     15.01 o 
   1  -7   9      165.00      178.25     14.31 o 
   2  -7   9        4.34       16.32     11.92 o 
   3  -7   9      177.69      175.49     15.44 o 
   4  -7   9       16.88        8.17     13.23 o 
   5  -7   9        4.02        5.36     12.94 o 
   6  -7   9        2.79        9.11     14.16 o 
   7  -7   9       67.51      100.77     15.72 o 
   8  -7   9       35.57       38.64     15.64 o 
   9  -7   9        0.10       12.96     11.16 o 
  -7  -6   9       15.97        4.15      9.20 o 
  -6  -6   9        4.49        3.60     11.21 o 
  -5  -6   9       72.11       97.35     16.11 o 
  -4  -6   9        8.49        8.49      7.99 o 
  -3  -6   9      103.40       78.10      7.60 o 
  -2  -6   9        0.74        4.37     10.51 o 
  -1  -6   9        3.21        1.92      2.78 o 
   0  -6   9        0.31        0.62      5.38 o 
   2  -6   9      257.23      283.98     16.27 o 
   3  -6   9        4.72        0.00     22.02 o 
   4  -6   9        2.45       10.67     11.23 o 
   5  -6   9        0.15        2.31     12.19 o 
   6  -6   9       38.45       34.94     12.43 o 
   7  -6   9       43.21       38.16     13.17 o 
   8  -6   9        5.87        8.92      8.94 o 
   9  -6   9       55.02       71.98     10.32 o 
  10  -6   9       22.53       39.03     11.42 o 
  -8  -5   9       12.27        6.79     15.55 o 
  -7  -5   9       49.26       47.33      9.15 o 
  -6  -5   9        5.01        8.28     10.13 o 
  -5  -5   9       54.41       52.94      8.72 o 
  -4  -5   9      139.34      150.24      6.82 o 
  -3  -5   9       26.82       45.40      9.43 o 
  -2  -5   9       67.15       86.68      8.42 o 
  -1  -5   9      218.38      228.62      9.19 o 
   0  -5   9      132.41      108.23     12.74 o 
   1  -5   9      208.46      238.01     14.38 o 
   4  -5   9        3.12        4.60      7.49 o 
   5  -5   9       31.47       25.90      9.17 o 
   6  -5   9        1.86        2.50      8.51 o 
   7  -5   9        5.05        0.00      6.64 o 
   8  -5   9       71.49       72.06      9.04 o 
   9  -5   9       14.62       14.82      9.28 o 
  10  -5   9       11.35       16.86     10.45 o 
  11  -5   9       20.93       15.33     11.58 o 
  -9  -4   9        5.00        3.57     14.28 o 
  -8  -4   9        1.43        7.05     12.98 o 
  -7  -4   9       10.57       17.01      8.72 o 
  -6  -4   9        0.10        3.32     10.08 o 
  -5  -4   9       32.38       29.95      8.01 o 
  -4  -4   9       61.44       42.94      5.56 o 
  -3  -4   9      137.29      137.57      6.40 o 
  -2  -4   9      528.33      530.51     10.74 o 
  -1  -4   9        2.57       12.58      6.88 o 
   0  -4   9        0.15        6.00     14.47 o 
   1  -4   9       12.32       15.68     10.35 o 
   2  -4   9      342.50      353.84     14.69 o 
   3  -4   9      225.62      206.15     13.02 o 
   4  -4   9        3.42        6.39      5.85 o 
   5  -4   9       35.89       31.63     10.33 o 
   6  -4   9       73.90       68.94      7.22 o 
   7  -4   9       28.76       41.14      7.90 o 
   8  -4   9       36.59       38.39      8.30 o 
   9  -4   9       27.14       19.70      8.65 o 
  10  -4   9       20.18       31.57      9.67 o 
  11  -4   9       40.63       22.45     10.87 o 
 -10  -3   9       21.18       38.01     12.55 o 
  -9  -3   9        0.40       10.69     11.07 o 
  -8  -3   9        0.11        0.00     11.32 o 
  -7  -3   9       36.70       30.70      8.58 o 
  -6  -3   9      121.41      154.52      9.56 o 
  -5  -3   9       53.98       29.45      7.78 o 
  -4  -3   9        3.69        0.10      2.55 o 
  -3  -3   9       36.91       49.21      5.82 o 
  -2  -3   9        3.08        8.35      5.49 o 
  -1  -3   9       26.13       13.25      5.70 o 
   0  -3   9      455.29      471.90     13.45 o 
   1  -3   9      181.60      172.82     12.03 o 
   2  -3   9       23.12       14.79      5.46 o 
   3  -3   9       43.73       40.04      5.14 o 
   4  -3   9      220.01      181.13      7.31 o 
   5  -3   9      131.00      141.24      7.30 o 
   6  -3   9       93.19      111.81      7.62 o 
   7  -3   9        3.92        2.64      6.87 o 
   8  -3   9       57.84       51.13      8.14 o 
   9  -3   9       25.65       19.24      8.42 o 
  10  -3   9        1.95        0.00      8.04 o 
  11  -3   9      111.40      129.28     10.90 o 
  12  -3   9       26.80       26.44     11.35 o 
 -10  -2   9       15.32       41.70     15.53 o 
  -9  -2   9       91.01      101.02     10.94 o 
  -8  -2   9       32.44       39.59      9.58 o 
  -7  -2   9        8.22       20.60     11.11 o 
  -6  -2   9      148.54      168.81      9.36 o 
  -5  -2   9       60.03       50.39      7.66 o 
  -4  -2   9        1.28        6.82      6.97 o 
  -3  -2   9       66.29       64.09      6.96 o 
  -2  -2   9        8.69       10.02      3.93 o 
  -1  -2   9      376.68      370.98      8.93 o 
   0  -2   9      165.70      176.20      7.33 o 
   1  -2   9       44.49       54.27      6.87 o 
   2  -2   9       15.54       11.20      4.50 o 
   3  -2   9      153.80      169.30      6.07 o 
   4  -2   9       30.81       31.74      5.37 o 
   5  -2   9      183.57      193.93      7.44 o 
   6  -2   9      105.72      100.62      7.11 o 
   7  -2   9       65.53       66.60     11.14 o 
   8  -2   9      139.19      136.89      8.72 o 
   9  -2   9       12.51        4.70      8.01 o 
  10  -2   9       58.92       57.80      9.19 o 
  11  -2   9        6.23        6.33      9.68 o 
  12  -2   9      139.81      147.25     11.41 o 
 -10  -1   9       23.98       32.60     12.05 o 
  -9  -1   9       18.19       24.41     10.42 o 
  -8  -1   9        9.42       12.21      9.22 o 
  -7  -1   9      318.52      375.58     11.43 o 
  -6  -1   9        0.11        0.00      9.19 o 
  -5  -1   9       38.75       31.85      7.33 o 
  -4  -1   9      549.24      606.83     11.25 o 
  -3  -1   9      197.71      213.88     20.72 o 
  -2  -1   9       12.08       13.34      4.39 o 
  -1  -1   9      150.53      145.99      5.84 o 
   0  -1   9       30.33       43.99      5.62 o 
   1  -1   9      701.19      633.51     61.66 o 
   2  -1   9       51.15       49.45      3.07 o 
   3  -1   9      563.44      603.96      7.03 o 
   4  -1   9      176.94      171.60      5.71 o 
   5  -1   9       14.81        8.64      4.34 o 
   6  -1   9      418.21      466.46      7.72 o 
   7  -1   9      283.07      310.32      7.56 o 
   8  -1   9        1.85        9.63      7.36 o 
   9  -1   9        0.44        0.62      8.46 o 
  10  -1   9        8.03        5.29     11.73 o 
  11  -1   9       98.52      110.27     10.08 o 
  12  -1   9        3.83        4.88     10.30 o 
  13  -1   9       17.11       21.37     16.08 o 
 -10   0   9       11.09        4.76     15.63 o 
  -9   0   9        0.41        0.00      5.84 o 
  -8   0   9      145.60      137.28     10.61 o 
  -7   0   9        0.28        8.87      8.30 o 
  -6   0   9       34.01       50.30      8.23 o 
  -5   0   9      228.32      207.34      8.76 o 
  -4   0   9       11.88       18.96      6.59 o 
  -3   0   9      121.36      119.93      7.08 o 
  -2   0   9       69.76       57.09      4.19 o 
  -1   0   9       13.59        9.40      3.48 o 
   0   0   9       20.65       13.67      4.05 o 
   1   0   9        2.00        0.82      3.95 o 
   2   0   9        4.39        0.46      0.97 o 
   3   0   9        0.69        1.94      3.22 o 
   4   0   9      204.97      192.31      5.20 o 
   5   0   9      421.23      382.47      9.81 o 
   6   0   9     1117.24     1324.63     11.30 o 
   7   0   9     1169.32     1334.03     12.70 o 
   8   0   9       56.05       85.06      7.61 o 
   9   0   9        2.59       15.79      7.61 o 
  10   0   9      142.16      134.22      9.37 o 
  11   0   9       46.28       47.73      9.03 o 
  12   0   9       44.45       52.38      9.74 o 
  13   0   9       55.78       71.10     10.71 o 
  -9   1   9        2.09        0.00      8.22 o 
  -8   1   9       49.69       40.22      9.52 o 
  -7   1   9       58.76       78.57     10.81 o 
  -6   1   9      287.94      316.42      9.73 o 
  -5   1   9       45.92       49.03      7.25 o 
  -4   1   9      769.98      768.55     11.99 o 
  -3   1   9      160.18      122.35      6.87 o 
  -2   1   9       80.70       78.76      4.31 o 
  -1   1   9       61.13       46.09     15.74 o 
   0   1   9      388.07      267.81     98.02 o 
   1   1   9      307.57      164.86     87.13 o 
   2   1   9      106.41       85.85      7.71 o 
   3   1   9      667.33      617.71     11.07 o 
   4   1   9        0.68        0.00      4.83 o 
   5   1   9      207.01      246.37      6.87 o 
   6   1   9       34.09       25.80      5.76 o 
   7   1   9     1754.90     1831.58     17.22 o 
   8   1   9       16.81       13.69      7.00 o 
   9   1   9        2.41       12.88      6.04 o 
  10   1   9        6.19       10.59      7.54 o 
  11   1   9       22.73       21.93      6.89 o 
  12   1   9       40.65       47.90      7.57 o 
  13   1   9        2.69        9.95     13.59 o 
 -10   2   9        1.15        3.01     10.74 o 
  -9   2   9        1.09        0.92      6.90 o 
  -8   2   9        5.39        0.00      6.23 o 
  -7   2   9        6.50        5.68      6.49 o 
  -6   2   9       55.92       70.63      7.97 o 
  -5   2   9      855.05      946.57     14.78 o 
  -4   2   9       79.54       64.59      6.40 o 
  -3   2   9      356.33      307.51      7.87 o 
  -2   2   9      171.54      133.25     11.54 o 
  -1   2   9      349.79       96.64     49.70 o 
   0   2   9      102.41       44.62     12.49 o 
   1   2   9       63.52       29.53     14.39 o 
   2   2   9     1029.93      916.42    533.24 o 
   3   2   9     1231.24     1389.15     52.48 o 
   4   2   9        1.67       12.29      5.39 o 
   5   2   9      524.59      545.82     11.26 o 
   6   2   9      185.75      149.94      5.86 o 
   7   2   9      190.37      188.67     10.08 o 
   8   2   9      104.51      104.27      6.60 o 
   9   2   9        0.03        2.34      9.12 o 
  10   2   9      435.72      438.07     12.75 o 
  11   2   9        1.83        0.56      4.27 o 
  12   2   9       26.86       36.19      7.35 o 
  13   2   9       89.34       90.43     10.63 o 
 -10   3   9       52.93       49.71      8.90 o 
  -9   3   9        0.87        0.17     15.60 o 
  -8   3   9        0.40        0.00      1.04 o 
  -7   3   9       23.27       18.67      6.67 o 
  -6   3   9      309.58      374.49      8.43 o 
  -5   3   9        0.03        9.85      5.64 o 
  -4   3   9      574.79      584.84     13.14 o 
  -3   3   9       56.18       59.86      5.67 o 
  -2   3   9        1.79        0.52      3.45 o 
  -1   3   9        3.90        5.16      3.67 o 
   0   3   9       73.01       73.36      3.85 o 
   1   3   9      371.90      221.85    132.61 o 
   2   3   9       77.74       78.56      9.07 o 
   3   3   9      167.83      166.45      9.78 o 
   4   3   9      740.77      808.73     15.77 o 
   5   3   9      425.72      443.46      7.14 o 
   6   3   9       13.57       15.70      4.65 o 
   7   3   9       15.04       14.75      5.05 o 
   8   3   9     1191.94     1275.97     18.00 o 
   9   3   9       60.06       66.89      6.28 o 
  10   3   9        3.20        0.31      1.13 o 
  11   3   9       86.92       72.82      6.92 o 
  12   3   9       27.73       42.82      7.29 o 
  13   3   9        9.00        4.00     13.74 o 
  14   3   9        8.08       19.40     15.28 o 
 -10   4   9        1.75        0.00      7.09 o 
  -9   4   9       39.77       39.04     10.20 o 
  -8   4   9        6.23        0.57      3.56 o 
  -7   4   9       29.00       21.87      6.66 o 
  -6   4   9        0.40        0.00      0.52 o 
  -5   4   9      574.57      586.03      9.06 o 
  -4   4   9      104.28      141.30      6.06 o 
  -3   4   9      126.79      117.92      6.59 o 
  -2   4   9      142.07      122.10      7.18 o 
  -1   4   9      160.28      204.19     12.12 o 
   0   4   9       13.62       11.16      3.47 o 
   1   4   9      155.43      122.87     77.46 o 
   2   4   9       69.28       64.84      8.56 o 
   3   4   9       37.56       30.63      8.32 o 
   4   4   9      170.03      185.38      7.10 o 
   5   4   9     1269.32     1382.88     34.05 o 
   6   4   9      133.40      162.65      9.60 o 
   7   4   9       80.14       83.58      5.55 o 
   8   4   9       28.38       26.00      5.62 o 
   9   4   9       66.34       70.03      6.20 o 
  10   4   9      160.04      147.41      7.41 o 
  11   4   9       48.95       41.26      6.59 o 
  12   4   9        9.42       13.52      7.11 o 
  13   4   9        5.31       16.03      9.92 o 
  14   4   9      148.81      157.25     11.98 o 
  -9   5   9        1.55        0.00      8.67 o 
  -8   5   9       16.77       20.26      7.35 o 
  -7   5   9       44.84       43.82      6.98 o 
  -6   5   9      114.48      100.25      8.77 o 
  -5   5   9       10.62       20.16      5.68 o 
  -4   5   9       89.50      108.72      5.96 o 
  -3   5   9      767.79      869.43     12.55 o 
  -2   5   9      465.76      430.13     21.24 o 
  -1   5   9      489.74      426.46      8.24 o 
   0   5   9        5.82        6.80      2.75 o 
   1   5   9      957.49      688.86     59.71 o 
   2   5   9      486.33      514.07     31.70 o 
   3   5   9       34.69       43.55      5.70 o 
   4   5   9      571.22      580.74      9.76 o 
   5   5   9      409.74      420.23      8.50 o 
   6   5   9      108.83      111.13      6.27 o 
   7   5   9      100.98      119.90      7.43 o 
   8   5   9      116.15      130.49      7.78 o 
   9   5   9      264.42      278.05      7.87 o 
  10   5   9      276.86      305.26      8.40 o 
  11   5   9      222.91      221.60      8.11 o 
  12   5   9       35.81       27.18      9.32 o 
  13   5   9        3.49        9.92     10.43 o 
  14   5   9       50.38       46.62     11.56 o 
  -9   6   9       23.67       15.33     10.72 o 
  -8   6   9       25.72        8.71      7.80 o 
  -7   6   9       32.20       11.61      7.00 o 
  -6   6   9      318.13      305.92     11.01 o 
  -5   6   9        5.54        8.05      7.53 o 
  -4   6   9      105.90      114.61      8.48 o 
  -3   6   9        1.95        2.26      6.90 o 
  -2   6   9       48.94       62.98      7.08 o 
  -1   6   9      417.87      533.71     44.35 o 
   0   6   9       11.27       21.11      5.96 o 
   1   6   9       96.98       91.65      6.40 o 
   2   6   9      130.71       97.18      6.33 o 
   3   6   9     1867.05     1892.27     40.23 o 
   4   6   9       58.54       56.88      6.95 o 
   5   6   9      215.10      207.29      7.95 o 
   6   6   9       35.55       39.33      5.60 o 
   7   6   9      121.50      146.47      5.77 o 
   8   6   9       21.86       33.92      5.09 o 
   9   6   9      110.57      112.79      6.84 o 
  10   6   9        0.01       10.54      8.44 o 
  11   6   9       76.30       78.65      7.27 o 
  12   6   9       48.34       46.57     10.54 o 
  13   6   9        8.51        0.76      5.26 o 
  14   6   9       39.33       37.27     11.74 o 
  -9   7   9        7.45        3.05      8.73 o 
  -8   7   9       81.62       84.24      8.48 o 
  -7   7   9       15.94       14.13      7.43 o 
  -6   7   9        1.16        0.00      4.01 o 
  -5   7   9        3.11        1.35      6.24 o 
  -4   7   9       84.11       79.60      6.67 o 
  -3   7   9      362.53      413.33      8.60 o 
  -2   7   9        0.37       12.98      6.96 o 
  -1   7   9      611.25      621.63     12.24 o 
   0   7   9     1323.17     1456.86     14.98 o 
   1   7   9      283.42      303.24      8.46 o 
   2   7   9      186.59      156.98      6.80 o 
   3   7   9        4.38        1.40      2.91 o 
   4   7   9      276.19      304.91      9.95 o 
   5   7   9      302.86      346.70     10.07 o 
   6   7   9       34.48       43.14      7.59 o 
   7   7   9     1103.45     1159.57     14.28 o 
   8   7   9      170.42      167.25      6.11 o 
   9   7   9      163.00      164.47      8.71 o 
  10   7   9        1.67       11.24      6.20 o 
  11   7   9        2.16       10.93      6.69 o 
  12   7   9       25.53       37.81     17.86 o 
  13   7   9       53.30       51.22     10.68 o 
  -8   8   9       31.52       45.93      8.48 o 
  -7   8   9       33.41       48.34      7.96 o 
  -6   8   9       29.82       29.19      7.03 o 
  -5   8   9       21.78       22.71      6.55 o 
  -4   8   9      194.54      203.68      7.97 o 
  -3   8   9      162.06      169.57      7.37 o 
  -2   8   9        1.07        4.79      5.20 o 
  -1   8   9      504.05      516.18     11.09 o 
   0   8   9      550.44      612.30     11.12 o 
   1   8   9       18.04       16.10      3.85 o 
   2   8   9        0.21        1.74      3.22 o 
   3   8   9      713.68      680.74     12.19 o 
   4   8   9      218.60      204.05      9.64 o 
   5   8   9       80.63       75.80      7.16 o 
   6   8   9     1208.35     1223.66     15.74 o 
   7   8   9        1.49        1.14      6.78 o 
   8   8   9      143.45      133.55     13.27 o 
  10   8   9       50.53       24.41     12.32 o 
  11   8   9       15.56        9.01     12.86 o 
  12   8   9        0.32        0.00      5.37 o 
  13   8   9       23.10       23.00     13.34 o 
  -8   9   9        3.31       14.88     10.59 o 
  -7   9   9        0.91       11.82      8.15 o 
  -6   9   9       35.60       49.54      7.42 o 
  -5   9   9       41.88       47.14      6.90 o 
  -4   9   9       28.99       39.86      6.75 o 
  -3   9   9        9.95        7.17      5.98 o 
  -2   9   9      261.02      273.10      7.72 o 
  -1   9   9        6.56        0.00      9.27 o 
   0   9   9       10.39        1.17      5.89 o 
   1   9   9      186.77      200.76      7.32 o 
   2   9   9      304.10      283.92      6.68 o 
   3   9   9        2.54        4.35      4.80 o 
   4   9   9      184.45      190.17      6.25 o 
   5   9   9      446.70      439.56      8.82 o 
   6   9   9       23.85       24.36      6.62 o 
   8   9   9       79.37       69.13     12.71 o 
   9   9   9        7.02        2.71     12.06 o 
  10   9   9       53.70       31.72     12.71 o 
  11   9   9       69.44       58.84     14.37 o 
  12   9   9      106.26       86.80     15.14 o 
  13   9   9       24.21       35.66     16.22 o 
  -7  10   9       19.48       36.17      8.92 o 
  -6  10   9        0.03       14.01      7.90 o 
  -5  10   9       77.88       65.07      7.53 o 
  -4  10   9       10.86        8.04      7.75 o 
  -3  10   9      103.88       95.75      6.89 o 
  -2  10   9       49.38       64.82      6.26 o 
  -1  10   9        3.27        5.73      5.33 o 
   0  10   9        0.82        0.00      1.66 o 
   1  10   9      151.90      140.78      8.83 o 
   2  10   9        4.20        4.10      6.59 o 
   3  10   9        9.14       15.29      5.36 o 
   4  10   9       91.87      116.45      6.04 o 
   5  10   9        3.52        2.73      5.82 o 
   6  10   9      103.59      120.35     13.35 o 
   7  10   9        4.66        0.00      5.06 o 
   8  10   9       65.03       52.04     10.70 o 
   9  10   9      148.43      131.75      9.67 o 
  10  10   9        0.20        4.00     13.37 o 
  11  10   9       39.59       38.71     14.11 o 
  12  10   9        4.59        1.95     15.66 o 
  -6  11   9       33.59       45.95      8.86 o 
  -5  11   9        3.04        4.47     10.04 o 
  -4  11   9        7.77        2.71     10.88 o 
  -3  11   9        0.27        2.26     12.34 o 
  -2  11   9       45.01       28.83      6.77 o 
  -1  11   9       18.07       11.32      7.75 o 
   0  11   9       57.54       61.48      8.21 o 
   1  11   9       93.34       99.64      8.22 o 
   2  11   9        5.15        0.01      2.42 o 
   3  11   9        0.39        0.00      6.29 o 
   4  11   9      218.36      235.84     10.51 o 
   5  11   9       16.69       16.18      7.97 o 
   6  11   9        6.44        9.67     10.38 o 
   7  11   9      189.06      201.17      9.58 o 
   8  11   9      288.16      289.67     13.80 o 
   9  11   9       59.64       56.05      8.64 o 
  10  11   9        0.36        1.07     14.07 o 
  11  11   9        8.66       19.31     14.31 o 
  12  11   9       27.51       32.48     16.76 o 
  -5  12   9        1.17        8.14     10.75 o 
  -4  12   9       28.34       32.20      7.94 o 
  -3  12   9        2.41        3.47      7.42 o 
  -2  12   9       18.89       11.08      6.72 o 
   0  12   9       13.26        2.27      3.09 o 
   1  12   9       18.81       12.50      7.71 o 
   2  12   9       14.56       17.21      6.39 o 
   3  12   9        1.99        0.00      7.19 o 
   4  12   9       35.99       28.51     11.60 o 
   5  12   9       43.94       27.68      8.36 o 
   6  12   9       56.50       51.56      8.61 o 
   7  12   9      158.13      153.32      9.72 o 
   8  12   9        0.29       14.21      8.58 o 
   9  12   9       11.49        9.85      7.32 o 
  10  12   9        6.98        4.94      9.37 o 
  11  12   9        9.46       13.63     16.25 o 
  -4  13   9        2.03        0.86     10.06 o 
  -3  13   9       80.07       94.63     10.52 o 
  -2  13   9        3.25        9.57      9.80 o 
  -1  13   9        1.85        0.00      6.82 o 
   0  13   9       12.70        8.92     10.41 o 
   1  13   9       63.50       62.76      8.59 o 
   2  13   9      219.34      251.01     15.90 o 
   3  13   9       30.77       31.14      8.54 o 
   4  13   9        0.20        0.00      5.46 o 
   5  13   9        3.38        0.00      7.88 o 
   7  13   9        6.24        0.00      4.33 o 
   8  13   9        2.23        6.48      8.78 o 
   9  13   9        2.02        1.94     12.31 o 
  10  13   9        0.60        5.06      9.77 o 
  -3  14   9        0.26        0.57      5.31 o 
  -2  14   9       17.36        9.00     15.31 o 
  -1  14   9        8.29        9.42     13.90 o 
   0  14   9       14.93       12.28      9.86 o 
   1  14   9        0.94        3.13     12.78 o 
   2  14   9        7.50        0.00      2.05 o 
   3  14   9       40.96       46.64     12.65 o 
   4  14   9        0.63        1.92     12.60 o 
   5  14   9        7.58        7.39     12.35 o 
   6  14   9       44.69       40.62      9.37 o 
   7  14   9        1.27        0.00      8.27 o 
   8  14   9       20.22       23.82      9.57 o 
   9  14   9        1.01        5.29     12.40 o 
  -1  15   9        0.41        0.00      7.19 o 
   0  15   9        2.27        1.39      5.88 o 
   1  15   9        7.45        1.89     10.75 o 
   2  15   9       15.30        5.09      9.92 o 
   3  15   9        4.41       12.82     13.85 o 
   4  15   9        0.04        0.00      3.94 o 
   5  15   9       45.24       51.89     12.84 o 
   6  15   9        5.33        0.36      9.17 o 
   7  15   9        3.03        4.22      9.77 o 
   8  15   9        9.73       10.70      9.70 o 
   2  16   9        1.39       25.32     16.83 o 
   3  16   9        0.55        0.00     11.61 o 
  -2 -10  10        5.28       29.06     15.69 o 
  -1 -10  10        0.91        5.02     10.78 o 
   0 -10  10        1.94        0.00      3.43 o 
   1 -10  10        3.36        2.73     16.21 o 
   2 -10  10       36.52       44.87     16.85 o 
  -4  -9  10       19.53       25.27     10.98 o 
  -3  -9  10       25.54       58.43     16.94 o 
  -2  -9  10       24.42       32.59     10.06 o 
  -1  -9  10        0.02        2.98     10.05 o 
   0  -9  10        2.46        2.15     14.74 o 
   1  -9  10        0.06        3.10     14.76 o 
   2  -9  10       66.12       85.26     15.09 o 
   3  -9  10        5.97        4.86     15.28 o 
   4  -9  10        0.04       15.64     15.64 o 
   5  -9  10       36.98       51.56     17.39 o 
  -5  -8  10        0.17        0.00      4.44 o 
  -4  -8  10       10.38        4.28     14.04 o 
  -3  -8  10       47.07       71.16      7.56 o 
  -2  -8  10       17.06       16.17      9.31 o 
  -1  -8  10       17.14       25.83      9.09 o 
   0  -8  10       21.26        0.83     13.68 o 
   1  -8  10       19.16       26.86     13.47 o 
   2  -8  10       23.09       30.56     13.89 o 
   3  -8  10       10.36       23.18     13.74 o 
   4  -8  10       90.63      109.57     15.16 o 
   5  -8  10        2.54       11.79     15.34 o 
   6  -8  10        6.48        5.00     15.32 o 
   7  -8  10       34.41       27.63     17.02 o 
  -6  -7  10       47.57       50.60     10.83 o 
  -5  -7  10        0.36        0.03     12.58 o 
  -4  -7  10        2.22        9.73      9.04 o 
  -3  -7  10        7.71       22.47     14.32 o 
  -2  -7  10       15.25       25.55     12.26 o 
  -1  -7  10       61.21       64.14      8.84 o 
   0  -7  10        6.36       10.88      8.51 o 
   1  -7  10       40.99       35.25     12.77 o 
   2  -7  10        7.44        4.86     12.63 o 
   3  -7  10       13.37       25.63     13.50 o 
   4  -7  10        3.78        4.57     13.66 o 
   5  -7  10      150.01      175.56     16.54 o 
   6  -7  10        0.61       12.42     13.85 o 
   7  -7  10        0.19       17.27     14.93 o 
   8  -7  10       47.01       32.15     15.98 o 
  -7  -6  10      104.01      106.83     10.78 o 
  -6  -6  10        0.66        4.28      5.34 o 
  -5  -6  10        0.00        9.18     11.98 o 
  -4  -6  10       30.58       36.63      8.34 o 
  -3  -6  10       57.12       77.86      7.42 o 
  -2  -6  10        4.83        2.45      7.68 o 
  -1  -6  10        5.74       10.69      7.96 o 
   0  -6  10      147.71      163.75     20.59 o 
   1  -6  10        3.13        2.73     11.80 o 
   2  -6  10        0.68        0.08     12.32 o 
   3  -6  10       83.21      101.94     13.87 o 
   4  -6  10       34.65       37.34     13.03 o 
   5  -6  10       33.77       26.86     12.36 o 
   6  -6  10       44.15       54.90     14.10 o 
   7  -6  10       67.66       52.14      9.14 o 
   8  -6  10       38.60       43.16     10.06 o 
   9  -6  10        3.41       10.10     10.98 o 
  -8  -5  10        1.16        0.00      3.45 o 
  -7  -5  10       13.66       10.87      9.64 o 
  -6  -5  10       61.53       46.42     13.40 o 
  -5  -5  10       16.86       26.45      8.84 o 
  -4  -5  10        0.17        4.95      8.55 o 
  -3  -5  10       53.65       57.56      6.87 o 
  -2  -5  10        8.44        2.70      7.26 o 
  -1  -5  10       20.00       25.86     10.76 o 
   0  -5  10       36.65       26.96     12.36 o 
   3  -5  10      206.50      196.90     15.29 o 
   4  -5  10      142.55      171.95     14.36 o 
   5  -5  10        4.69        4.20     11.83 o 
   6  -5  10      108.98      104.42     12.57 o 
   7  -5  10       11.77       12.61      8.41 o 
   8  -5  10       13.70       12.16      8.99 o 
   9  -5  10       18.67       19.40     10.02 o 
  10  -5  10        4.07        6.60     11.07 o 
  -8  -4  10        1.78        0.00    196.62 o 
  -7  -4  10       21.62       27.95     13.09 o 
  -6  -4  10       21.13        7.06      6.22 o 
  -5  -4  10        3.08        5.72      8.54 o 
  -4  -4  10      364.10      380.41      8.73 o 
  -3  -4  10        2.45       10.31      6.66 o 
  -2  -4  10        9.54       13.06      7.04 o 
  -1  -4  10       38.05       35.77      6.97 o 
   0  -4  10        0.91        8.39      6.82 o 
   1  -4  10      434.80      394.84     16.33 o 
   2  -4  10       23.00       30.19     11.29 o 
   3  -4  10       81.89       89.20     12.63 o 
   4  -4  10       60.42       45.05     12.45 o 
   5  -4  10      128.36      116.04      7.65 o 
   6  -4  10       25.53       18.77      7.31 o 
   7  -4  10      111.41      131.20      8.80 o 
   8  -4  10      125.61      127.58     16.26 o 
   9  -4  10       42.99       40.50      9.24 o 
  10  -4  10        1.76        4.07     13.77 o 
  11  -4  10        0.60        0.00      8.16 o 
  -9  -3  10        8.16        1.83     16.12 o 
  -8  -3  10       27.67       24.34      8.65 o 
  -7  -3  10       19.90       11.69      8.76 o 
  -6  -3  10       25.38       26.52      8.77 o 
  -5  -3  10      137.59      180.27      9.38 o 
  -4  -3  10       19.54       10.16      5.78 o 
  -3  -3  10      126.66      125.16      6.48 o 
  -2  -3  10      313.85      315.69      7.66 o 
  -1  -3  10       20.74       21.10      6.49 o 
   0  -3  10        0.61        7.66      9.24 o 
   1  -3  10       22.33       33.87      6.48 o 
   3  -3  10        4.71        5.76     10.05 o 
   4  -3  10       30.69       31.46      5.88 o 
   5  -3  10       67.03       70.61      6.82 o 
   6  -3  10        9.33        2.83      6.58 o 
   7  -3  10      149.53      175.93     17.64 o 
   8  -3  10      130.59      128.77      9.15 o 
   9  -3  10       66.81       79.30     10.50 o 
  10  -3  10       12.91       15.85      9.68 o 
  -9  -2  10        0.02        4.67     11.79 o 
  -8  -2  10       35.92       46.95     10.14 o 
  -7  -2  10       15.35       15.23      9.16 o 
  -6  -2  10      117.35      129.06      9.78 o 
  -5  -2  10        8.57        0.44      3.06 o 
  -4  -2  10       17.98       24.22      5.70 o 
  -3  -2  10      316.77      327.84      7.63 o 
  -2  -2  10       12.44        8.11      5.17 o 
  -1  -2  10       21.11       24.31      4.05 o 
   0  -2  10       10.93       11.44      6.13 o 
   1  -2  10      169.76      177.29      7.72 o 
   2  -2  10       24.48       25.49      8.62 o 
   3  -2  10       16.63        8.81      4.92 o 
   4  -2  10       52.46       31.45      6.05 o 
   5  -2  10      606.34      582.26     10.35 o 
   6  -2  10       54.17       78.95      7.13 o 
   7  -2  10       62.24       47.99      7.55 o 
   8  -2  10       86.86       88.12      8.51 o 
   9  -2  10        0.36        9.41      8.34 o 
  10  -2  10       11.86       14.40      9.26 o 
  11  -2  10       77.20       93.61     10.43 o 
  12  -2  10        0.40       17.31     17.02 o 
  -9  -1  10       51.19       44.37     11.87 o 
  -8  -1  10        4.75       17.18     10.15 o 
  -7  -1  10       77.95       80.76      9.52 o 
  -6  -1  10       64.78       68.24      9.01 o 
  -5  -1  10      151.47      145.87      6.65 o 
  -4  -1  10      195.76      214.09      7.06 o 
  -3  -1  10       70.69       66.84      5.68 o 
  -2  -1  10       59.80       78.71      4.04 o 
  -1  -1  10       98.34       95.43      5.39 o 
   0  -1  10       56.67       47.92      6.26 o 
   1  -1  10      262.34      279.28     11.87 o 
   2  -1  10       81.03       82.83      9.52 o 
   3  -1  10       67.81       72.42      3.98 o 
   4  -1  10      287.37      273.46      5.86 o 
   5  -1  10        2.53        0.00      2.31 o 
   6  -1  10       40.20       46.87      9.22 o 
   7  -1  10      150.92      200.77      8.82 o 
   8  -1  10       83.77       94.07      8.47 o 
   9  -1  10       86.48       76.92      8.86 o 
  10  -1  10       20.40       10.14      9.12 o 
  11  -1  10       16.90       17.71     13.37 o 
  12  -1  10       92.78      104.41     15.42 o 
  -9   0  10        0.05        0.00      8.75 o 
  -8   0  10        0.77        6.53     10.18 o 
  -7   0  10       22.73       20.63      8.96 o 
  -6   0  10      148.51      199.05     20.36 o 
  -5   0  10       13.40        8.83      7.37 o 
  -4   0  10        0.95        0.00      2.51 o 
  -3   0  10      117.88      134.78      6.12 o 
  -2   0  10       13.42        5.77      3.53 o 
  -1   0  10      145.98      113.29      7.20 o 
   0   0  10        0.43        4.87      5.58 o 
   1   0  10       66.24       50.80      3.83 o 
   2   0  10       67.60       67.92      4.72 o 
   3   0  10       35.38       44.60      4.68 o 
   4   0  10      736.69      792.22      8.74 o 
   5   0  10      137.18      156.02      5.59 o 
   6   0  10        1.21        6.08      4.86 o 
   7   0  10      383.22      462.03      9.05 o 
   8   0  10      274.25      326.62      8.26 o 
   9   0  10      448.69      458.10     11.23 o 
  10   0  10       60.92       38.90      6.89 o 
  11   0  10       25.82       30.09      9.39 o 
  12   0  10       25.31       41.97     10.09 o 
  13   0  10        0.91        3.91     11.51 o 
  -9   1  10       62.47       63.15     11.42 o 
  -8   1  10       23.28       11.96     10.07 o 
  -7   1  10       14.20       15.04      9.06 o 
  -6   1  10       92.88      117.63      8.94 o 
  -5   1  10       26.06       21.65      7.40 o 
  -4   1  10      200.89      197.31     18.43 o 
  -3   1  10       19.72       18.70      4.98 o 
  -2   1  10      133.61      158.89      4.60 o 
  -1   1  10       61.71       68.19      4.72 o 
   0   1  10        0.66        0.07      2.41 o 
   1   1  10        7.04       12.12      3.71 o 
   2   1  10       86.90       79.12      4.51 o 
   3   1  10      286.40      336.97      9.41 o 
   4   1  10       57.64       53.62      4.57 o 
   5   1  10      253.95      233.57      6.17 o 
   6   1  10      211.40      251.19      8.90 o 
   7   1  10      270.72      286.01     10.66 o 
   8   1  10        9.88        2.67      2.84 o 
   9   1  10      254.22      251.50      8.23 o 
  10   1  10       99.89      100.86      8.20 o 
  11   1  10        6.36        0.00     12.59 o 
  12   1  10        0.06        6.85     13.41 o 
  13   1  10       25.27       10.00     17.94 o 
  -9   2  10        0.68        0.00     27.09 o 
  -8   2  10        2.71        0.34     10.49 o 
  -7   2  10      142.26      169.46     10.14 o 
  -6   2  10       16.86       12.08      6.39 o 
  -5   2  10        8.15        1.75      9.16 o 
  -4   2  10      316.98      292.36      9.16 o 
  -3   2  10      373.81      389.90      9.21 o 
  -2   2  10       29.25       26.99      4.53 o 
  -1   2  10       57.67       63.34      5.58 o 
   0   2  10      284.95      253.15      9.80 o 
   1   2  10      157.85      146.31      7.20 o 
   2   2  10       93.20       95.11      6.59 o 
   3   2  10      727.99      731.34     22.92 o 
   4   2  10       14.17        8.87      4.43 o 
   5   2  10      120.04      142.37      5.58 o 
   7   2  10       53.41       50.81      6.94 o 
   8   2  10      430.00      474.60      9.17 o 
   9   2  10      133.63      114.64      8.61 o 
  10   2  10       52.22       79.69      7.25 o 
  11   2  10        0.65        0.90     11.81 o 
  12   2  10        0.08        0.00      4.29 o 
  13   2  10        0.60       10.00     10.15 o 
  -8   3  10       32.15       30.80     10.05 o 
  -7   3  10       54.63       71.83      7.25 o 
  -6   3  10       49.53       38.23      6.55 o 
  -5   3  10      378.16      406.16      8.50 o 
  -4   3  10        2.15        0.00      3.61 o 
  -3   3  10       15.78       11.56      5.89 o 
  -2   3  10       84.39       53.09      5.62 o 
  -1   3  10      301.07      271.57      5.90 o 
   0   3  10       40.71       36.61      6.43 o 
   1   3  10      169.05      149.37      7.40 o 
   2   3  10      442.43      358.47     30.63 o 
   3   3  10      833.97      790.75     46.72 o 
   4   3  10      153.76      194.95      6.30 o 
   5   3  10      227.76      243.88     13.88 o 
   6   3  10      172.88      177.83      6.32 o 
   7   3  10       21.68       23.59      5.61 o 
   8   3  10       17.67       25.66      6.23 o 
   9   3  10       12.83       20.03      6.29 o 
  10   3  10       34.82       34.59      6.73 o 
  11   3  10        3.74        3.73      6.07 o 
  12   3  10        0.93        5.16      8.98 o 
  13   3  10       20.19       21.62     10.56 o 
  -9   4  10        5.42        8.24     10.40 o 
  -8   4  10        0.00        0.00      0.53 o 
  -7   4  10       33.36       19.32      8.69 o 
  -6   4  10       65.67       86.42      8.48 o 
  -5   4  10       12.21       14.70      6.30 o 
  -4   4  10       27.85       47.83      8.89 o 
  -3   4  10        0.71        4.70      5.97 o 
  -2   4  10      196.78      193.11      6.44 o 
  -1   4  10       72.61       48.55      4.19 o 
   0   4  10        7.34        5.51      3.40 o 
   1   4  10       75.02       54.90      6.65 o 
   2   4  10       72.15       52.68      6.22 o 
   3   4  10       99.48       81.27      9.54 o 
   4   4  10       62.83       81.68     10.86 o 
   5   4  10      441.15      437.74     14.15 o 
   6   4  10      192.78      189.62      8.89 o 
   7   4  10        6.89        0.76      4.95 o 
   8   4  10     1054.18     1144.46     18.23 o 
   9   4  10        0.01        5.49      5.05 o 
  10   4  10      245.27      226.37      8.12 o 
  11   4  10       60.88       53.76      7.35 o 
  12   4  10       26.01       26.82      7.44 o 
  13   4  10        2.22        0.11      4.48 o 
  -8   5  10       19.85       11.69     14.54 o 
  -7   5  10       14.00       13.63      9.10 o 
  -6   5  10        6.95        0.00      3.69 o 
  -5   5  10      233.21      244.25      9.98 o 
  -4   5  10        0.38        7.02      7.23 o 
  -3   5  10       18.43       45.78      7.35 o 
  -2   5  10       68.47       73.20     10.39 o 
  -1   5  10      258.90      218.30      7.73 o 
   0   5  10      510.14      478.49     14.33 o 
   1   5  10       17.21       10.62      3.00 o 
   2   5  10      208.28      197.23      6.19 o 
   3   5  10      122.78      129.42      7.10 o 
   4   5  10        7.36        3.94      5.73 o 
   5   5  10      101.35       99.65      5.60 o 
   6   5  10      225.15      269.10      6.93 o 
   7   5  10      165.57      201.87      9.42 o 
   8   5  10        9.44       11.48      5.69 o 
   9   5  10       19.81       16.55      5.94 o 
  10   5  10        1.21        0.00      5.83 o 
  11   5  10      189.83      185.92      8.06 o 
  12   5  10       55.68       34.04      7.56 o 
  13   5  10       23.91       19.76     10.44 o 
  -8   6  10       38.88       24.46      8.48 o 
  -7   6  10        4.15        0.00      4.33 o 
  -6   6  10        8.73       11.51      6.97 o 
  -5   6  10       15.59       15.30      8.23 o 
  -4   6  10       82.60       92.33      8.45 o 
  -3   6  10       76.06       89.15      8.67 o 
  -2   6  10       79.54      104.96      7.97 o 
  -1   6  10      162.02      117.11      7.54 o 
   0   6  10        1.72       14.51      6.08 o 
   1   6  10      343.38      321.48      8.59 o 
   2   6  10      317.72      311.64      8.33 o 
   3   6  10      131.25      137.82      7.54 o 
   4   6  10      493.02      489.25      9.66 o 
   5   6  10       34.59       71.32      8.89 o 
   6   6  10        5.32        7.37      4.79 o 
   7   6  10      199.95      160.07      6.31 o 
   8   6  10       43.07       48.31      8.20 o 
   9   6  10      213.36      164.45      7.42 o 
  10   6  10      103.59      103.96      7.07 o 
  11   6  10      128.70      114.69      7.55 o 
  12   6  10        0.72        9.31     10.78 o 
  13   6  10       17.96       19.35     10.46 o 
  -8   7  10        2.72        1.38     14.93 o 
  -7   7  10        0.23        0.00      6.21 o 
  -6   7  10      141.57      107.11      8.10 o 
  -5   7  10        1.20        0.00      3.12 o 
  -4   7  10       63.52       63.99      6.79 o 
  -3   7  10      422.25      491.90     16.82 o 
  -2   7  10       80.47      104.05      8.29 o 
  -1   7  10      223.24      193.09      9.93 o 
   0   7  10      169.27      159.94      6.58 o 
   1   7  10      239.38      206.15      7.92 o 
   2   7  10      222.12      216.73     19.26 o 
   3   7  10      267.38      266.86     13.27 o 
   4   7  10        9.64       18.93      7.42 o 
   5   7  10      315.48      371.98     11.63 o 
   6   7  10       60.19       50.35      6.27 o 
   7   7  10        1.25        7.84      5.15 o 
   8   7  10        0.90        3.78      5.05 o 
   9   7  10      160.85      176.07     11.89 o 
  10   7  10        1.44        0.59      5.31 o 
  11   7  10       40.23       38.16      7.11 o 
  12   7  10       39.04       41.50     18.79 o 
  13   7  10        4.36        9.07     14.53 o 
  -8   8  10        6.36       14.73      9.19 o 
  -7   8  10        5.45       12.48      8.12 o 
  -6   8  10        3.08        1.81     30.42 o 
  -5   8  10       94.99       86.05      7.56 o 
  -4   8  10       70.57       57.79      6.94 o 
  -3   8  10      247.05      307.12      8.48 o 
  -2   8  10       47.28       46.10      6.25 o 
  -1   8  10       36.63       24.83      5.54 o 
   0   8  10      122.31      121.17      8.48 o 
   1   8  10       38.27       50.31      5.92 o 
   2   8  10      937.95      889.17     12.26 o 
   3   8  10      137.42       98.20      7.09 o 
   4   8  10      653.74      633.71     29.09 o 
   5   8  10       22.58       17.53      7.07 o 
   6   8  10        0.95        4.09      7.33 o 
   7   8  10        1.18        0.00      5.93 o 
   8   8  10       29.61       46.78     11.91 o 
  10   8  10       18.80       11.65     12.09 o 
  11   8  10        5.63       11.58     13.25 o 
  12   8  10        5.02        6.28     14.74 o 
  -7   9  10        1.20        8.81      8.79 o 
  -6   9  10        2.87        7.89      7.97 o 
  -5   9  10       11.39        8.64      7.11 o 
  -4   9  10       17.68       17.70      6.74 o 
  -3   9  10       51.96       72.38      6.87 o 
  -2   9  10       12.75        5.51      5.72 o 
  -1   9  10        0.05        0.24      1.42 o 
   0   9  10        2.97        3.93      7.00 o 
   1   9  10      293.08      304.91      9.51 o 
   2   9  10      251.10      212.46      7.06 o 
   3   9  10      503.74      569.19     10.82 o 
   4   9  10      234.46      207.66      7.76 o 
   5   9  10      163.47      135.02      7.06 o 
   6   9  10       66.64       59.86      7.73 o 
   8   9  10        0.36       11.99     11.30 o 
   9   9  10        5.18        5.16     12.23 o 
  10   9  10        9.67       16.72     12.36 o 
  11   9  10        5.47        3.57     14.13 o 
  13   9  10       17.87       14.34     17.09 o 
  -6  10  10       77.84      101.55     10.30 o 
  -5  10  10        3.37        6.62      7.64 o 
  -4  10  10        0.37        3.19     10.58 o 
  -3  10  10        0.00        0.00      1.28 o 
  -2  10  10        0.01        0.00      7.01 o 
  -1  10  10        1.83        0.00      3.19 o 
   0  10  10        1.92        2.18      9.71 o 
   1  10  10       54.66       58.46      6.48 o 
   2  10  10       66.21       72.26      6.68 o 
   3  10  10      110.37       95.43      7.25 o 
   4  10  10       93.85      102.09      6.23 o 
   5  10  10        0.48        0.41      4.70 o 
   6  10  10        0.72        7.63     11.32 o 
   7  10  10      519.31      511.70     17.43 o 
   8  10  10        0.40       28.72     12.19 o 
   9  10  10        3.54       20.46     12.12 o 
  10  10  10        6.03        4.47     13.73 o 
  11  10  10        9.18        8.09     14.28 o 
  12  10  10       75.08       93.70     15.96 o 
  -5  11  10       26.80       41.11      8.17 o 
  -4  11  10        0.00        8.43     12.30 o 
  -3  11  10       12.63       11.07      8.42 o 
  -2  11  10        3.49        8.51      9.74 o 
  -1  11  10        3.21        3.75      7.25 o 
   0  11  10        5.00        0.00      3.61 o 
   1  11  10       74.19       54.31      7.11 o 
   2  11  10       27.95       26.14      6.32 o 
   3  11  10       25.77       41.34      6.33 o 
   4  11  10       95.48       88.37      6.51 o 
   5  11  10       25.18       27.05      8.04 o 
   6  11  10      129.50      126.20      9.17 o 
   7  11  10       91.08       94.79      8.83 o 
   8  11  10       99.85       88.12     10.36 o 
   9  11  10        3.80       12.34      8.82 o 
  10  11  10       30.56       37.98      9.71 o 
  11  11  10       24.18       20.27     15.01 o 
  12  11  10        0.63        0.00      2.09 o 
  -5  12  10        3.79        3.27     10.11 o 
  -4  12  10        9.06        9.89     10.55 o 
  -3  12  10        6.27        8.00      9.81 o 
  -2  12  10        0.35        0.00      6.87 o 
   0  12  10        0.98        0.22      1.29 o 
   1  12  10        0.95        0.00      8.59 o 
   2  12  10      114.49      105.27      8.18 o 
   3  12  10       14.79       10.25      6.46 o 
   4  12  10        0.48        0.00      6.92 o 
   5  12  10       68.09       87.46      8.97 o 
   6  12  10        3.95       16.34      8.30 o 
   7  12  10       84.80       90.11      9.20 o 
   8  12  10      129.37      133.94      9.54 o 
   9  12  10       26.49       27.78      7.71 o 
  10  12  10        2.12        5.37      9.88 o 
  11  12  10        6.76       10.58     16.05 o 
  -3  13  10        0.03       15.47     10.91 o 
  -2  13  10       23.51       17.91      9.96 o 
  -1  13  10        4.03        0.84      3.89 o 
   0  13  10       12.38       14.17      9.37 o 
   1  13  10        1.97       12.96      8.96 o 
   2  13  10       30.75       33.45      8.76 o 
   3  13  10       16.01       22.56      8.69 o 
   4  13  10        3.45        0.00     14.79 o 
   5  13  10       17.15        9.51      8.98 o 
   6  13  10       34.87       28.28     14.26 o 
   7  13  10       15.88       22.17      9.05 o 
   8  13  10       19.59       20.85      9.06 o 
   9  13  10        1.75        4.02      9.62 o 
  10  13  10        4.89        9.46     10.41 o 
  -2  14  10       12.38       12.05     11.20 o 
  -1  14  10        0.02        2.05     15.34 o 
   0  14  10        1.14        5.02     10.11 o 
   1  14  10       72.04       78.31     13.68 o 
   2  14  10       31.08       35.10     13.93 o 
   3  14  10        0.10        0.00     15.94 o 
   4  14  10       24.65       28.41      9.21 o 
   5  14  10        4.81       11.57     13.26 o 
   6  14  10        4.94        0.40      4.71 o 
   7  14  10        1.54        5.37      9.37 o 
   8  14  10       56.59       44.52      9.91 o 
   9  14  10       14.19       11.95     10.00 o 
   0  15  10       21.36       31.44     16.52 o 
   1  15  10        5.10        3.77     11.92 o 
   2  15  10       17.14       22.92     15.07 o 
   3  15  10       22.98       26.02     14.37 o 
   4  15  10       18.37       17.07     14.49 o 
   5  15  10        1.41        0.00     21.38 o 
   6  15  10       14.66       13.53     10.04 o 
   7  15  10       22.70       38.01     10.56 o 
  -1  -9  11        1.00        8.91     14.67 o 
   0  -9  11       16.87       18.01     10.76 o 
   1  -9  11        0.20        4.88     16.89 o 
   2  -9  11       11.37       17.65     16.12 o 
   3  -9  11       38.93       49.47     17.59 o 
  -4  -8  11        6.75        6.71     11.31 o 
  -3  -8  11       46.46       50.25     11.48 o 
  -2  -8  11        2.47       14.54      9.24 o 
  -1  -8  11       11.69        7.75     10.10 o 
   0  -8  11        0.20        1.09      9.85 o 
   1  -8  11        4.86        5.20     14.66 o 
   2  -8  11       27.97       18.10     14.84 o 
   3  -8  11        0.03        0.00     16.64 o 
   4  -8  11        1.16        0.00     50.87 o 
   5  -8  11       12.84       10.80     16.63 o 
  -5  -7  11        0.12       12.25     14.61 o 
  -4  -7  11        9.81       15.15     10.24 o 
  -3  -7  11       13.39       22.42      7.66 o 
  -2  -7  11       11.84       10.64      8.85 o 
  -1  -7  11        4.91        3.58      6.35 o 
   0  -7  11        0.51       16.22     12.48 o 
   1  -7  11        1.71        1.90     14.35 o 
   2  -7  11       15.10        9.29     14.35 o 
   3  -7  11       57.59       67.69     14.74 o 
   4  -7  11       18.31       15.65     14.62 o 
   5  -7  11       44.84       42.29     14.55 o 
   6  -7  11       14.00       27.52     16.55 o 
   7  -7  11        8.94       10.87     16.93 o 
  -6  -6  11       15.78       26.47     10.66 o 
  -5  -6  11       15.24       26.74     10.43 o 
  -4  -6  11        4.55       13.34      9.68 o 
  -3  -6  11       11.90       18.08     10.82 o 
  -2  -6  11      102.89      107.33      9.59 o 
  -1  -6  11        3.07        4.39     11.93 o 
   0  -6  11        7.08       16.54     12.04 o 
   1  -6  11       81.17       70.52     13.67 o 
   2  -6  11        1.12        0.00      5.92 o 
   3  -6  11        3.52       12.55     13.66 o 
   4  -6  11       24.11       21.94     14.68 o 
   5  -6  11       24.82       30.86     14.78 o 
   6  -6  11        2.11       11.84     14.55 o 
   7  -6  11        4.64       20.61     16.23 o 
  -7  -5  11       33.55       20.09     10.77 o 
  -6  -5  11        0.23        0.19     12.91 o 
  -5  -5  11        0.28        1.85      6.47 o 
  -4  -5  11        0.03       10.76      6.99 o 
  -3  -5  11       31.25       43.27      6.87 o 
  -2  -5  11       24.35       17.49      7.98 o 
  -1  -5  11       11.69       15.46      7.80 o 
   0  -5  11       18.55       14.68      7.73 o 
   1  -5  11       20.92       36.86     12.25 o 
   2  -5  11       65.31       70.47     13.58 o 
   3  -5  11        0.59        0.15      0.96 o 
   4  -5  11      338.74      387.03     18.74 o 
   5  -5  11        3.22       14.99     13.63 o 
   6  -5  11        0.10        0.16      1.14 o 
   8  -5  11        3.40        3.31     14.66 o 
   9  -5  11        0.31        0.00      9.58 o 
  -7  -4  11        0.07        0.00     10.22 o 
  -6  -4  11       53.57       44.72     13.31 o 
  -5  -4  11        2.61        0.00      3.96 o 
  -4  -4  11       19.22       12.95      6.67 o 
  -3  -4  11       74.95       78.65      6.88 o 
  -2  -4  11        2.49        9.67      6.68 o 
  -1  -4  11      120.42      114.72      8.83 o 
   0  -4  11        9.65        7.44      9.57 o 
   1  -4  11       47.83       39.65      7.90 o 
   3  -4  11       89.47       64.76     13.95 o 
   4  -4  11       14.84       12.22     12.74 o 
   5  -4  11       60.46      102.16     14.15 o 
   6  -4  11        1.33        0.00      9.97 o 
   7  -4  11       72.81       59.72      8.49 o 
   8  -4  11       31.85       24.43     13.34 o 
   9  -4  11        0.29        0.00     13.36 o 
  10  -4  11       25.08       19.76     11.27 o 
  -8  -3  11        6.67        0.00      3.28 o 
  -7  -3  11       26.72       27.66      9.96 o 
  -6  -3  11        3.83        3.39      9.02 o 
  -5  -3  11       36.16       29.24     11.61 o 
  -4  -3  11      196.19      190.87      7.75 o 
  -3  -3  11        0.48        9.35      6.15 o 
  -2  -3  11        4.05       19.04      9.89 o 
  -1  -3  11        5.70       16.99      7.01 o 
   0  -3  11      189.61      207.09      9.29 o 
   1  -3  11      101.78      101.31      8.02 o 
   2  -3  11       11.83       12.56     10.35 o 
   3  -3  11        0.92        2.82      9.73 o 
   4  -3  11       99.22      123.66     13.91 o 
   5  -3  11      278.62      310.01     15.74 o 
   6  -3  11       19.13       28.91      7.33 o 
   7  -3  11       73.51       91.47      9.70 o 
   8  -3  11       51.83       49.67      8.62 o 
   9  -3  11       11.42        0.50      9.60 o 
  10  -3  11        0.79        0.34      4.90 o 
  11  -3  11        9.09        0.50      4.06 o 
  -8  -2  11       34.61       28.98     11.81 o 
  -7  -2  11        3.96        2.00     14.07 o 
  -6  -2  11        2.00        7.23      8.74 o 
  -5  -2  11       95.24      110.31      7.11 o 
  -4  -2  11        4.27       10.06      6.31 o 
  -3  -2  11      245.93      256.88      7.78 o 
  -2  -2  11       46.24       65.20     10.65 o 
  -1  -2  11       88.01       95.68     10.08 o 
   0  -2  11        0.43        0.80      4.52 o 
   1  -2  11       21.58       22.81     13.77 o 
   2  -2  11      472.94      469.56     19.76 o 
   3  -2  11      193.68      195.92     12.86 o 
   4  -2  11      117.26      138.90     12.23 o 
   5  -2  11      216.95      191.55      8.24 o 
   6  -2  11       25.57       22.30      9.27 o 
   7  -2  11        4.68       15.06      7.90 o 
   8  -2  11       27.56       33.29      8.37 o 
   9  -2  11        8.45       17.36      9.02 o 
  10  -2  11        0.13        5.13      9.72 o 
  11  -2  11        1.11        8.57     14.80 o 
  -8  -1  11        3.65       24.16     11.40 o 
  -7  -1  11       14.36       36.91     10.02 o 
  -6  -1  11      107.96       98.43      9.60 o 
  -5  -1  11       29.90       46.59      6.48 o 
  -4  -1  11       81.41       79.09      6.52 o 
  -3  -1  11      104.89       85.99      6.42 o 
  -2  -1  11        7.25        2.85      2.84 o 
  -1  -1  11       98.69      113.21      8.30 o 
   0  -1  11        1.68        0.00      6.34 o 
   1  -1  11       31.23       36.06      9.31 o 
   2  -1  11        1.69       16.74      8.82 o 
   3  -1  11       56.85       41.85      9.81 o 
   4  -1  11       11.39       23.03      5.68 o 
   5  -1  11      144.95      155.72      7.76 o 
   6  -1  11       14.31        3.62      6.94 o 
   8  -1  11      219.80      228.17     10.18 o 
  10  -1  11       55.33       63.29      9.24 o 
  11  -1  11        3.60        6.93     10.14 o 
  12  -1  11       50.49       43.10     11.00 o 
  -8   0  11       30.37       41.19     11.05 o 
  -7   0  11       30.72       44.25      9.87 o 
  -6   0  11        1.24        0.35      4.53 o 
  -5   0  11      301.88      329.70     24.44 o 
  -4   0  11       51.20       54.91      8.51 o 
  -3   0  11        0.53        5.86      5.54 o 
  -2   0  11       75.53       83.01      4.51 o 
  -1   0  11       30.87       20.41      8.02 o 
   0   0  11       13.82       17.40      5.99 o 
   1   0  11       16.40        5.15      8.00 o 
   2   0  11      518.50      505.95     10.82 o 
   3   0  11      277.88      261.09      6.20 o 
   4   0  11        1.28        6.76      4.30 o 
   5   0  11       52.78       49.92      5.11 o 
   6   0  11       16.92       21.67      5.28 o 
   7   0  11       13.93        7.37      5.62 o 
   8   0  11      483.49      474.07     14.42 o 
   9   0  11      169.58      159.76      7.94 o 
  11   0  11       11.01       17.84     13.99 o 
  12   0  11       10.79        3.00     14.90 o 
  -8   1  11       12.64       19.95     10.96 o 
  -7   1  11        8.86       10.97     10.23 o 
  -6   1  11       97.41      113.17      9.72 o 
  -5   1  11        4.60        0.79     10.21 o 
  -4   1  11        8.94       15.91      7.39 o 
  -3   1  11      303.34      321.18      7.68 o 
  -2   1  11       12.99        9.22      5.06 o 
  -1   1  11       31.01       35.24      4.93 o 
   0   1  11        2.73        0.46      5.44 o 
   1   1  11        1.15        0.00      4.26 o 
   2   1  11       33.11       32.10      4.39 o 
   3   1  11      154.94      133.05      7.71 o 
   4   1  11      477.02      504.13      9.45 o 
   5   1  11      109.63      108.19      5.49 o 
   6   1  11       60.36       51.91      5.46 o 
   7   1  11       37.71       36.55      5.87 o 
   8   1  11      324.77      369.48     10.71 o 
   9   1  11      732.94      767.44     11.66 o 
  10   1  11        2.37        3.75      8.14 o 
  11   1  11        4.50        5.13     12.70 o 
  12   1  11       63.09       75.67      8.31 o 
  -7   2  11       51.89       51.87      9.83 o 
  -6   2  11      113.70      121.79      7.40 o 
  -5   2  11        0.89        0.00      5.72 o 
  -4   2  11       26.18       21.86      9.78 o 
  -3   2  11       88.30       89.23      7.67 o 
  -2   2  11      310.70      337.50      9.29 o 
  -1   2  11       10.70       18.95      4.85 o 
   0   2  11       27.05       16.22      6.03 o 
   1   2  11      171.63      173.56      9.23 o 
   2   2  11        0.00        0.75      2.33 o 
   3   2  11      696.33      759.77      9.15 o 
   4   2  11      112.20      140.58      6.05 o 
   5   2  11      220.27      195.77     15.95 o 
   6   2  11        0.03        9.60      6.44 o 
   7   2  11        2.76        3.66      4.79 o 
   8   2  11        5.05        0.00      0.90 o 
   9   2  11      264.46      265.26      8.70 o 
  10   2  11       12.41        8.25      6.86 o 
  11   2  11       33.96       40.18      7.55 o 
  12   2  11        4.03        2.49      6.78 o 
  13   2  11        2.55        3.90      6.74 o 
  -8   3  11       30.24       60.54     15.64 o 
  -7   3  11       41.82       32.39     14.51 o 
  -6   3  11        2.52        8.15      8.60 o 
  -5   3  11        1.37        6.11      7.56 o 
  -4   3  11        4.66        1.42     10.37 o 
  -3   3  11      305.00      331.23      9.22 o 
  -2   3  11       15.24       14.31      4.80 o 
  -1   3  11        0.26        1.50      3.27 o 
   0   3  11       61.31       54.30      3.95 o 
   1   3  11      102.15       78.18      5.36 o 
   2   3  11       75.43       79.94      6.87 o 
   3   3  11        5.57       16.14      4.78 o 
   4   3  11      654.32      637.44     12.82 o 
   5   3  11      284.24      290.13     11.24 o 
   6   3  11        0.17       13.30      7.92 o 
   7   3  11      362.65      363.07     14.18 o 
   8   3  11      166.73      184.63      8.55 o 
   9   3  11      176.75      148.22      7.69 o 
  10   3  11      194.76      198.68      8.44 o 
  11   3  11       32.45       27.61      7.31 o 
  12   3  11       13.58       21.27      7.98 o 
  13   3  11       34.69       35.02      8.63 o 
  -8   4  11       67.43       57.13     15.56 o 
  -7   4  11        0.06       19.62     12.88 o 
  -6   4  11        0.18        5.66     11.87 o 
  -5   4  11       10.90       11.96      7.80 o 
  -4   4  11       86.54       99.36     12.51 o 
  -2   4  11      529.35      536.55     16.34 o 
  -1   4  11       60.72       53.59      8.40 o 
   0   4  11        0.18        1.67      2.82 o 
   1   4  11        1.81        2.30      4.71 o 
   2   4  11       97.55       68.42      6.97 o 
   3   4  11     1018.49     1033.77     17.01 o 
   4   4  11        2.83       11.64      5.08 o 
   5   4  11       13.04        6.44      6.15 o 
   6   4  11     1027.10     1183.47     14.80 o 
   7   4  11        3.96        4.93      4.60 o 
   8   4  11        0.00        0.00      7.82 o 
   9   4  11       18.66        2.09     10.00 o 
  10   4  11      140.93      144.02      7.82 o 
  11   4  11       47.78       64.20      7.36 o 
  12   4  11        0.82        3.75      7.69 o 
  13   4  11       19.54       15.94     10.84 o 
  -8   5  11        5.36        5.64     11.08 o 
  -7   5  11       30.23       36.41      9.65 o 
  -6   5  11       24.57       28.34      8.77 o 
  -5   5  11        6.43        4.85      8.25 o 
  -4   5  11       18.03        9.96      7.47 o 
  -3   5  11       14.69       34.66     11.80 o 
  -2   5  11      823.40      811.42     19.36 o 
  -1   5  11       75.08       82.04      7.35 o 
   0   5  11       83.20       88.26      7.08 o 
   1   5  11       20.48       27.01      6.19 o 
   2   5  11       10.33        6.70      5.04 o 
   3   5  11       16.10       19.37      6.63 o 
   4   5  11      533.86      561.59     11.10 o 
   5   5  11      292.11      332.80      7.64 o 
   6   5  11       25.62       36.05      5.92 o 
   7   5  11       65.41       81.14      6.14 o 
   8   5  11       96.81       91.31      8.77 o 
   9   5  11       35.45       26.78      6.34 o 
  10   5  11       21.84       21.59      6.67 o 
  11   5  11        0.12        8.06      8.44 o 
  12   5  11       14.94       10.76      7.69 o 
  13   5  11        0.67       15.10     11.11 o 
  -8   6  11       10.82        0.00      3.30 o 
  -7   6  11       45.12       43.53      8.20 o 
  -6   6  11        1.85        1.79      5.52 o 
  -5   6  11       46.77       36.59      8.84 o 
  -4   6  11       10.19       11.71      7.58 o 
  -3   6  11       10.54        9.57      7.76 o 
  -2   6  11       18.25       21.10     11.59 o 
  -1   6  11       95.00       76.26      7.80 o 
   0   6  11      222.12      217.08     11.22 o 
   1   6  11      506.37      506.26     28.33 o 
   2   6  11      291.47      343.28     23.99 o 
   3   6  11       30.63       27.32      9.21 o 
   4   6  11       45.75       49.04      6.96 o 
   5   6  11       21.59       22.41      6.76 o 
   6   6  11      393.18      482.96     14.32 o 
   7   6  11       40.87       36.58      5.78 o 
   8   6  11      302.00      312.99      8.53 o 
   9   6  11      107.11      111.99      6.73 o 
  10   6  11       16.04       24.15     10.13 o 
  11   6  11        5.05       13.82      7.25 o 
  12   6  11        2.78        5.04      6.34 o 
  13   6  11       41.79       34.81     11.20 o 
  -7   7  11        5.84        0.00      7.90 o 
  -6   7  11       28.55       34.45      7.88 o 
  -5   7  11       15.86        8.06      7.03 o 
  -4   7  11        0.00        6.20      8.36 o 
  -3   7  11       65.15       59.77      8.57 o 
  -2   7  11        4.25        7.61      8.02 o 
  -1   7  11      411.10      453.65     11.44 o 
   0   7  11        0.06        4.11      9.71 o 
   1   7  11        0.14        7.60      6.55 o 
   2   7  11       70.61       87.71      7.21 o 
   3   7  11        0.02        0.00      4.32 o 
   5   7  11      215.47      226.84     11.04 o 
   6   7  11       93.24       93.55      7.52 o 
   7   7  11      211.70      248.21      7.40 o 
   8   7  11       44.52       52.72      6.02 o 
   9   7  11        1.85        0.72      4.62 o 
  10   7  11       70.88       64.66      8.27 o 
  11   7  11        0.45        5.63      8.71 o 
  12   7  11      110.18      106.96     10.88 o 
  13   7  11        3.91       11.11     10.90 o 
  -7   8  11        4.55        0.00     13.11 o 
  -5   8  11       34.71       51.34      7.76 o 
  -4   8  11       16.83        9.12      7.03 o 
  -3   8  11       31.28       29.68      6.57 o 
  -2   8  11       26.58       26.95      8.27 o 
  -1   8  11      107.72      122.99      8.80 o 
   0   8  11       10.33        5.50      6.69 o 
   1   8  11        0.56        3.21      7.00 o 
   2   8  11      442.29      439.29     10.27 o 
   3   8  11        1.48        0.00      4.59 o 
   4   8  11       15.16        2.13      5.30 o 
   5   8  11        1.06        0.00   2610.50 o 
   6   8  11      176.15      213.60     10.96 o 
   7   8  11        9.24       19.32      7.54 o 
   8   8  11        0.02        4.12     10.86 o 
   9   8  11      101.46       92.96     13.08 o 
  10   8  11       10.43        0.00     46.90 o 
  12   8  11        0.16        3.03     15.35 o 
  -6   9  11        1.18        2.06      8.25 o 
  -5   9  11       12.21        5.31     10.84 o 
  -4   9  11        2.19        1.32      6.91 o 
  -3   9  11       34.00       47.17      6.91 o 
  -2   9  11        3.69        0.28      2.41 o 
  -1   9  11       28.18       19.90      5.90 o 
   0   9  11       42.93       23.24      7.92 o 
   1   9  11       58.59       67.29      7.02 o 
   2   9  11      496.42      584.03     17.67 o 
   3   9  11      188.55      167.35     13.52 o 
   4   9  11       69.70       74.97      7.45 o 
   5   9  11      322.14      302.28     18.32 o 
   6   9  11       30.92       21.88      6.85 o 
   8   9  11      111.02      103.38     13.38 o 
   9   9  11        0.11       15.40     11.83 o 
  10   9  11        1.24        0.06      0.34 o 
  11   9  11       31.98       31.09     15.02 o 
  12   9  11        0.01        0.00      1.09 o 
  -6  10  11        6.01       14.67      9.10 o 
  -5  10  11        6.89        8.62     12.91 o 
  -4  10  11        2.09        0.97      2.72 o 
  -3  10  11        0.06        3.64      7.73 o 
  -2  10  11        9.44       14.82      6.60 o 
  -1  10  11       23.67       15.80      6.33 o 
   0  10  11       15.08       24.29      7.88 o 
   1  10  11        0.73        0.85      3.87 o 
   2  10  11      134.42      153.13     11.49 o 
   3  10  11      128.25      160.90      7.34 o 
   4  10  11        0.05        0.00      1.96 o 
   5  10  11       60.26       48.72      9.06 o 
   6  10  11       34.87       55.45     12.68 o 
   7  10  11       74.01       76.62     12.71 o 
   8  10  11        1.86       17.43     11.80 o 
   9  10  11        0.61       12.04     13.39 o 
  10  10  11       30.07       27.20     13.89 o 
  11  10  11        0.00        0.00     51.58 o 
  12  10  11        2.72        0.00     18.27 o 
  -5  11  11        1.75        0.32     10.85 o 
  -4  11  11        0.03        2.40     12.71 o 
  -3  11  11       52.31       48.46      7.63 o 
  -2  11  11       11.50       12.33      7.18 o 
   0  11  11        1.71        0.00      6.81 o 
   1  11  11        0.48        0.00      1.15 o 
   2  11  11        1.60        1.87      2.97 o 
   3  11  11       46.92       46.96      6.53 o 
   4  11  11        3.80        6.04      7.26 o 
   5  11  11       16.10       28.65      9.22 o 
   6  11  11        7.93       10.27     11.78 o 
   7  11  11       85.28       71.98      9.07 o 
   8  11  11       12.23       19.29      8.79 o 
   9  11  11        3.32       20.69     14.25 o 
  10  11  11        3.57        6.96     10.29 o 
  11  11  11       12.72        0.00      1.75 o 
  -4  12  11       23.20       18.72      8.82 o 
  -3  12  11        2.20        5.80     14.22 o 
  -1  12  11        0.14        0.00     15.52 o 
   0  12  11       13.35        4.70      9.18 o 
   1  12  11        0.00        1.99      8.80 o 
   2  12  11        4.10        0.00      1.50 o 
   3  12  11       36.48       31.51      6.90 o 
   4  12  11       15.23        3.43      8.42 o 
   5  12  11       17.34       20.75      9.10 o 
   6  12  11       76.60       80.46      9.27 o 
   7  12  11       14.76       20.15      9.03 o 
   8  12  11        7.53        6.88      8.85 o 
   9  12  11       19.45       28.11      8.07 o 
  10  12  11       26.54       36.63      8.32 o 
  -3  13  11        0.37       13.86     11.41 o 
  -2  13  11       24.48       37.85     10.70 o 
  -1  13  11        0.32        0.00      4.93 o 
   0  13  11        1.66        2.43      9.59 o 
   1  13  11       18.87       25.67      9.35 o 
   2  13  11        0.13        0.25     13.24 o 
   3  13  11        0.41        0.00      6.44 o 
   4  13  11       21.72       17.87      9.28 o 
   5  13  11       41.32       57.12      9.20 o 
   6  13  11        1.23       13.00      8.99 o 
   7  13  11       27.03       24.90      9.72 o 
   8  13  11        0.86       14.56      9.33 o 
   9  13  11       66.59       77.54      9.62 o 
  10  13  11       11.14       22.91     10.96 o 
  -1  14  11       48.54       58.13     11.04 o 
   0  14  11       16.95       23.71     10.40 o 
   2  14  11       58.13       55.23     14.45 o 
   3  14  11        3.34        1.18      6.31 o 
   4  14  11       30.19       30.77     10.11 o 
   5  14  11        3.23        0.08     39.39 o 
   6  14  11        0.65        1.71     13.26 o 
   7  14  11        0.69       20.75     13.92 o 
   8  14  11        4.22        9.13     10.40 o 
   1  15  11       30.15       39.08     16.51 o 
   2  15  11        0.14        8.13     15.18 o 
   3  15  11        0.30       11.37     16.04 o 
   4  15  11       20.20       27.99     10.61 o 
   5  15  11        5.25        0.00     10.08 o 
   6  15  11        0.12        6.24     10.52 o 
  -1  -8  12       18.08       15.95     10.77 o 
   0  -8  12        8.42       14.55     14.83 o 
   1  -8  12        1.59        2.08      6.18 o 
   2  -8  12        2.85        0.24     17.02 o 
   3  -8  12       30.69       27.59     17.41 o 
  -3  -7  12        2.99       13.39     10.79 o 
  -2  -7  12        2.11        6.51      8.66 o 
  -1  -7  12        4.52       13.54      9.78 o 
   0  -7  12        2.16        2.77     11.03 o 
   1  -7  12        9.16        2.70     10.20 o 
   2  -7  12        4.54        2.55     15.25 o 
   3  -7  12       18.84        0.26     16.38 o 
   4  -7  12        6.74        0.92     16.52 o 
  -4  -6  12       20.90       24.19     11.10 o 
  -3  -6  12        9.49       13.13     10.25 o 
  -2  -6  12        0.12       12.54      7.67 o 
  -1  -6  12        2.20        5.35      8.93 o 
   0  -6  12        3.44        6.20      8.88 o 
   1  -6  12        0.07        9.60     12.89 o 
   2  -6  12       14.82       18.30     13.96 o 
   5  -6  12       54.61       73.59     16.20 o 
   6  -6  12        1.85        2.06     15.73 o 
  -5  -5  12       59.31       71.51     11.21 o 
  -4  -5  12        5.18       12.71      9.77 o 
  -3  -5  12       11.78       13.56      7.35 o 
  -2  -5  12       31.95       48.28     10.20 o 
  -1  -5  12       22.21       18.75      8.91 o 
   0  -5  12        1.74       11.21     12.74 o 
   1  -5  12       11.37       10.99      8.85 o 
   2  -5  12      131.35       92.32     13.14 o 
   3  -5  12       42.17       39.42     14.08 o 
   4  -5  12       21.49       37.45     14.97 o 
   6  -5  12       44.32       70.21     15.34 o 
   7  -5  12        0.44        2.17     92.52 o 
   8  -5  12        9.03        4.69     16.02 o 
  -6  -4  12       10.15        0.00      2.54 o 
  -5  -4  12        3.91        3.91      7.87 o 
  -4  -4  12        1.96        1.06      8.63 o 
  -3  -4  12       35.16       44.61      6.92 o 
  -2  -4  12        9.19       12.41     16.68 o 
  -1  -4  12        9.07        3.93     11.13 o 
   0  -4  12        1.44        0.08      0.83 o 
   1  -4  12        2.78        0.00      4.49 o 
   2  -4  12        1.23       11.22     12.45 o 
   4  -4  12      114.39      105.64     14.79 o 
   5  -4  12       16.30       35.53     14.08 o 
   6  -4  12       16.52       15.64     14.24 o 
   7  -4  12        3.39        0.45      2.21 o 
   8  -4  12       19.62       28.32     15.32 o 
   9  -4  12        3.74        2.94     16.76 o 
  -6  -3  12       26.00       24.24     10.14 o 
  -5  -3  12       16.72       16.39      9.84 o 
  -4  -3  12       12.55       12.29      6.86 o 
  -3  -3  12       36.45       34.40      6.83 o 
  -2  -3  12      239.12      304.93      8.65 o 
  -1  -3  12       45.87       50.24      8.12 o 
   0  -3  12       29.42       32.82      8.10 o 
   1  -3  12       14.11       12.16      7.74 o 
   2  -3  12        0.64        7.93      8.23 o 
   3  -3  12      178.96      145.16     13.54 o 
   5  -3  12       43.02       43.99     11.96 o 
   7  -3  12       11.05       19.82     14.33 o 
   8  -3  12       21.45       13.66     14.19 o 
   9  -3  12        9.67       11.39     10.18 o 
  10  -3  12       22.63       23.22     17.77 o 
  -7  -2  12       13.14       21.14     15.25 o 
  -6  -2  12        4.48        6.04      9.80 o 
  -5  -2  12        6.99        0.67     12.13 o 
  -4  -2  12       23.02       13.31      6.71 o 
  -3  -2  12       86.50      117.77      7.35 o 
  -2  -2  12        5.43       23.98      9.58 o 
  -1  -2  12       86.08       85.78      9.37 o 
   0  -2  12      320.57      337.38     10.85 o 
   1  -2  12       55.21       57.50      8.28 o 
   2  -2  12      103.91      126.01      8.98 o 
   3  -2  12       14.25       21.67      8.06 o 
   4  -2  12      227.90      266.69     15.24 o 
   5  -2  12      121.26      117.87     13.20 o 
   6  -2  12        0.78        0.14     11.38 o 
   7  -2  12       40.13       23.23     12.41 o 
   8  -2  12       14.08        6.86      9.03 o 
   9  -2  12       11.38        4.16     13.27 o 
  -7  -1  12        3.50       11.78     11.19 o 
  -6  -1  12        0.92        4.64     13.57 o 
  -5  -1  12        1.46        5.34     10.68 o 
  -4  -1  12        1.77        3.34      5.69 o 
  -3  -1  12       41.82       50.83      6.51 o 
  -2  -1  12       26.75       43.98      6.35 o 
  -1  -1  12       56.52       65.31      7.96 o 
   0  -1  12        1.48        2.35      7.17 o 
   1  -1  12       40.28       35.17      7.48 o 
   2  -1  12       61.73       75.50      8.13 o 
   3  -1  12      227.09      236.18     10.25 o 
   4  -1  12      136.18      111.08     11.89 o 
   5  -1  12      188.46      173.17     13.63 o 
   6  -1  12       70.19       63.57      7.78 o 
   7  -1  12      307.64      308.18     10.83 o 
   8  -1  12       83.76       96.09      9.82 o 
   9  -1  12        9.96        0.99      6.61 o 
  10  -1  12       15.03        5.40     13.69 o 
  11  -1  12        4.71        0.00     11.18 o 
  -7   0  12       99.29      123.31     11.24 o 
  -6   0  12       78.13       76.92      9.55 o 
  -5   0  12       24.72       18.53      8.69 o 
  -4   0  12       18.91        2.98      5.59 o 
  -3   0  12       13.54       11.99      6.00 o 
  -2   0  12       45.03       50.45      6.25 o 
  -1   0  12        0.19       13.78     16.41 o 
   0   0  12       57.41       58.21      7.63 o 
   1   0  12       40.78       31.85      7.16 o 
   2   0  12       26.60       36.05      8.95 o 
   3   0  12       21.17       24.10      7.17 o 
   4   0  12        0.04        6.32      7.38 o 
   5   0  12       32.78       26.04      5.13 o 
   6   0  12       33.51       27.90      5.71 o 
   7   0  12       40.66       52.15      8.74 o 
   8   0  12        5.84        5.90      7.86 o 
   9   0  12       58.60       58.06      7.39 o 
  10   0  12       22.64        8.70     11.37 o 
  11   0  12       22.60       18.49     15.16 o 
  -7   1  12       39.59       47.83     10.70 o 
  -6   1  12        0.01       10.20      9.61 o 
  -5   1  12       17.54        7.72      8.39 o 
  -4   1  12       42.72       35.00      8.10 o 
  -3   1  12       50.04       56.47      6.25 o 
  -2   1  12       55.72       67.52      6.16 o 
  -1   1  12       59.27       66.23      7.72 o 
   1   1  12       10.87        9.01      6.61 o 
   2   1  12       15.50       13.83      6.96 o 
   3   1  12       29.03       31.26      9.67 o 
   4   1  12       46.12       43.05      5.47 o 
   5   1  12       89.50      107.08      5.93 o 
   6   1  12      162.25      173.65      6.92 o 
   7   1  12       96.24      107.04      6.85 o 
   8   1  12       24.70       20.79      6.53 o 
   9   1  12      164.49      188.38      8.33 o 
  10   1  12       54.35       60.55      7.80 o 
  11   1  12        0.08        3.20      7.23 o 
  12   1  12        1.99       11.00      9.12 o 
  -6   2  12       10.20       14.72     13.44 o 
  -5   2  12        0.53        9.91      9.00 o 
  -4   2  12        1.59        0.96      7.29 o 
  -3   2  12       24.01        8.03      7.90 o 
  -2   2  12        7.59        9.91      5.62 o 
  -1   2  12       13.41       10.73      4.19 o 
   0   2  12        9.76        0.00      1.83 o 
   1   2  12        0.49        0.00      1.44 o 
   2   2  12        0.87        0.00      5.40 o 
   3   2  12       51.20       47.62      6.89 o 
   4   2  12       30.24       36.42      5.41 o 
   5   2  12       20.65       29.66      5.71 o 
   6   2  12        8.97       20.28      6.00 o 
   7   2  12       89.43       84.05      6.51 o 
   8   2  12       23.28       21.69      6.49 o 
   9   2  12       18.93        9.78      7.01 o 
  10   2  12       13.56       20.50      7.39 o 
  11   2  12        2.55        8.85      7.82 o 
  12   2  12      143.70      138.67      9.02 o 
  -7   3  12        8.09        0.00      4.65 o 
  -6   3  12        1.46        0.00      4.42 o 
  -5   3  12        0.65        8.39     12.92 o 
  -3   3  12        0.26        0.00      5.42 o 
  -2   3  12      196.23      184.59      9.72 o 
  -1   3  12      257.12      256.87      7.86 o 
   0   3  12       14.06        6.15      3.06 o 
   1   3  12        2.14        3.43      6.41 o 
   2   3  12      471.28      438.61     24.34 o 
   3   3  12      187.20      214.48      6.74 o 
   4   3  12        0.04        7.27      5.50 o 
   5   3  12      348.74      384.97     10.70 o 
   6   3  12        1.18        4.06      7.20 o 
   7   3  12        8.86        8.52      7.48 o 
   8   3  12       52.08       41.39      6.82 o 
   9   3  12      245.33      276.20      8.88 o 
  10   3  12        0.14       14.96      7.12 o 
  11   3  12      128.95      139.01      8.54 o 
  12   3  12        0.12        8.42      8.38 o 
  -7   4  12        2.91       26.33     15.17 o 
  -6   4  12        1.24        6.63     12.54 o 
  -5   4  12        0.06        0.00     41.14 o 
  -4   4  12       20.68       22.46     11.99 o 
  -3   4  12       10.29        0.00      1.35 o 
  -2   4  12       63.93       59.97     11.99 o 
  -1   4  12        0.18        8.31      6.97 o 
   0   4  12      347.83      312.34      9.47 o 
   1   4  12      464.15      476.38     15.73 o 
   2   4  12        3.25        0.07      1.92 o 
   3   4  12        3.83        0.70      6.40 o 
   4   4  12      842.38      942.80     10.99 o 
   5   4  12       14.92       11.67      5.86 o 
   6   4  12        9.18        3.60      4.41 o 
   7   4  12       36.14       46.55      6.34 o 
   8   4  12       18.89       10.58      6.36 o 
   9   4  12        3.74        5.75      8.24 o 
  10   4  12       34.40       43.95      7.29 o 
  11   4  12       71.15       84.04      7.84 o 
  12   4  12        0.03        2.13     10.46 o 
  -7   5  12       29.32       45.37     15.71 o 
  -6   5  12        0.06        0.00      7.45 o 
  -5   5  12        2.68        1.29      9.55 o 
  -4   5  12       38.98       46.97      8.57 o 
  -3   5  12       32.11       43.06     12.30 o 
  -1   5  12      131.87      130.25     10.27 o 
   0   5  12      102.56       96.44      8.10 o 
   1   5  12      131.67      152.27      6.77 o 
   2   5  12      208.21      198.40      7.16 o 
   3   5  12      348.18      401.77     10.78 o 
   4   5  12       23.77       27.73      7.54 o 
   5   5  12      271.90      320.59      8.25 o 
   6   5  12      281.47      291.10      8.10 o 
   7   5  12       39.03       42.13      6.31 o 
   8   5  12       83.61       83.67      9.53 o 
   9   5  12       50.10       53.51      7.05 o 
  10   5  12       55.55       66.23      7.13 o 
  11   5  12       17.98       14.31      7.47 o 
  12   5  12        0.02        0.00      4.90 o 
  -7   6  12       36.35       37.02      9.11 o 
  -6   6  12       22.47       42.58     10.16 o 
  -5   6  12        4.44       12.97      9.30 o 
  -4   6  12       32.84       24.97      8.63 o 
  -3   6  12       28.41       28.16      8.34 o 
  -2   6  12        0.14        8.29     11.64 o 
  -1   6  12      194.53      196.32      9.48 o 
   0   6  12        0.62       14.11     10.16 o 
   1   6  12       15.69       12.17      6.98 o 
   2   6  12       12.15       11.10      6.93 o 
   3   6  12        1.14        0.89      5.03 o 
   4   6  12      381.07      450.05     11.12 o 
   5   6  12       42.36       36.32      7.77 o 
   6   6  12       19.66       24.40      6.03 o 
   7   6  12      263.19      282.58      8.16 o 
   8   6  12       12.67       24.13      6.09 o 
   9   6  12        1.27        7.98      6.43 o 
  10   6  12       24.31       23.72      9.74 o 
  11   6  12        9.31        7.35      6.47 o 
  12   6  12       33.15       39.41      8.54 o 
  -6   7  12        8.14       12.44      8.25 o 
  -5   7  12       23.90       50.25     16.55 o 
  -4   7  12        1.47        3.81      9.19 o 
  -3   7  12        3.35        0.00      0.61 o 
  -2   7  12      162.15      180.23      9.94 o 
  -1   7  12       28.31       35.48     15.94 o 
   0   7  12      321.01      307.29     17.22 o 
   1   7  12       11.28       16.40      7.13 o 
   2   7  12        1.83        5.18      6.85 o 
   3   7  12      315.26      300.58      9.65 o 
   4   7  12       15.95        4.87      7.03 o 
   5   7  12      130.37      151.73      8.43 o 
   6   7  12      112.83       91.05      6.58 o 
   7   7  12        9.03       21.87      6.24 o 
   8   7  12       82.47       75.21      6.72 o 
   9   7  12       53.11       40.82      6.41 o 
  10   7  12       55.54       43.11      8.72 o 
  11   7  12       21.40       19.38      9.39 o 
  12   7  12       34.85       34.32     10.38 o 
  -6   8  12        2.83        1.81      8.29 o 
  -5   8  12       18.27       14.06      7.96 o 
  -4   8  12       93.53      108.73      7.98 o 
  -3   8  12       16.24       20.33      9.19 o 
  -2   8  12       13.11       18.93      8.33 o 
  -1   8  12        3.84       18.51      8.11 o 
   0   8  12      107.02      129.00     10.91 o 
   1   8  12       10.34       15.56      7.20 o 
   2   8  12       58.53       48.95      7.70 o 
   3   8  12        2.11        0.00      1.75 o 
   4   8  12      227.00      223.38      8.98 o 
   5   8  12      250.04      240.47     13.78 o 
   6   8  12       26.02       34.91      9.82 o 
   7   8  12       86.51       90.16      8.82 o 
   8   8  12       18.74       18.33      6.05 o 
  10   8  12        0.29        0.00      1.38 o 
  11   8  12       21.16       17.26      9.55 o 
  12   8  12      109.50      122.08     16.34 o 
  -5   9  12       44.23       42.95      8.58 o 
  -4   9  12       10.79       19.01      8.00 o 
  -3   9  12        9.07        9.67      7.23 o 
  -2   9  12       77.55       90.05      7.13 o 
  -1   9  12       78.10       87.83      6.74 o 
   0   9  12       55.26       60.74      6.89 o 
   1   9  12        6.37        2.62      6.72 o 
   2   9  12      216.10      211.39      7.39 o 
   3   9  12        5.71        7.06      7.33 o 
   4   9  12       19.94       14.34      7.07 o 
   5   9  12        2.65        4.08      6.56 o 
   6   9  12      264.07      260.83      9.32 o 
   8   9  12       44.49       42.56     12.42 o 
  10   9  12        7.38        4.77     13.86 o 
  -5  10  12        0.80        3.47      9.12 o 
  -4  10  12       16.20       11.17      8.36 o 
  -3  10  12       49.58       62.50      7.86 o 
  -2  10  12        1.43        1.70      3.09 o 
  -1  10  12        0.23        5.60      8.15 o 
   0  10  12       39.69       48.91      8.43 o 
   1  10  12       73.44       85.32      7.05 o 
   2  10  12       60.83       65.15      6.80 o 
   3  10  12      121.16      118.53      7.36 o 
   4  10  12        2.90        0.00      1.96 o 
   5  10  12      275.46      230.84      9.36 o 
   6  10  12      165.69      168.71     14.11 o 
   7  10  12        6.70        0.48      0.93 o 
   8  10  12        3.61       14.88     13.19 o 
   9  10  12        7.42        6.21     13.58 o 
  10  10  12        5.48       30.59     14.99 o 
  11  10  12        6.34        2.77     16.56 o 
  -4  11  12       30.90       40.27      8.75 o 
  -3  11  12        0.25        3.77      8.10 o 
  -2  11  12       13.40       10.28     10.15 o 
  -1  11  12        2.65        2.16      9.07 o 
   0  11  12       18.30       18.96      8.96 o 
   1  11  12        6.02       24.48      8.74 o 
   2  11  12        5.48        6.21      6.95 o 
   3  11  12       77.57       74.81      7.07 o 
   4  11  12       25.89       12.18      6.50 o 
   5  11  12        3.21        7.23     12.22 o 
   6  11  12       29.48       15.54      8.91 o 
   7  11  12        0.29        7.17      8.85 o 
   8  11  12       54.26       29.66     12.93 o 
   9  11  12       44.35       50.81     14.15 o 
  10  11  12        0.32        0.00     14.81 o 
  11  11  12       19.39       27.42     17.26 o 
  -3  12  12       17.11       21.18     11.29 o 
  -2  12  12        2.01       10.45     15.40 o 
  -1  12  12        0.23        0.00      4.72 o 
   0  12  12        1.10        0.03      4.58 o 
   1  12  12       17.84       22.21      9.50 o 
   2  12  12        0.94        1.86      9.08 o 
   3  12  12        0.59        4.99      7.22 o 
   4  12  12       57.96       66.26      9.24 o 
   5  12  12       26.61       29.17      9.32 o 
   6  12  12        1.84        0.00      5.24 o 
   7  12  12        0.03        0.00      2.71 o 
   8  12  12       13.65       26.35      9.81 o 
   9  12  12       26.58       32.23      8.61 o 
  10  12  12        2.20       11.97      8.50 o 
  -1  13  12        1.08        9.11     15.22 o 
   0  13  12        5.39        7.58     10.60 o 
   1  13  12        1.97        0.00      9.69 o 
   2  13  12        7.26        2.10      9.69 o 
   3  13  12       32.41       43.58      9.92 o 
   4  13  12        6.71        9.69     13.48 o 
   5  13  12       36.85       39.41      9.66 o 
   6  13  12       58.57       76.68     10.21 o 
   7  13  12       50.02       65.79     10.00 o 
   8  13  12        2.14       14.15     10.38 o 
   9  13  12       39.60       48.14     10.33 o 
   0  14  12       21.19       22.14     11.24 o 
   1  14  12        2.91        0.41     14.96 o 
   2  14  12        9.88       24.56     15.26 o 
   3  14  12        1.58        0.00     11.88 o 
   4  14  12        2.84        8.18     10.24 o 
   5  14  12        7.53       11.27     10.15 o 
   6  14  12        0.90       10.57     10.12 o 
   7  14  12        3.58        3.61     12.78 o 
  -2  -6  13        5.20       15.65     10.27 o 
  -1  -6  13        2.05        0.00      3.95 o 
   0  -6  13        0.00        1.24     13.66 o 
   1  -6  13        0.72        0.00     11.58 o 
   2  -6  13        0.53        7.72     10.20 o 
   4  -6  13       31.05       13.47     16.00 o 
   5  -6  13       46.86       35.14     16.40 o 
  -3  -5  13        2.03        6.55      8.34 o 
  -2  -5  13        0.01       12.00      9.41 o 
  -1  -5  13       21.57       15.80      9.73 o 
   0  -5  13       84.70       70.08      9.79 o 
   1  -5  13       20.73       27.56      9.63 o 
   2  -5  13        1.10        5.03     12.83 o 
   3  -5  13        9.04        2.38     14.33 o 
   4  -5  13        1.61        5.30     13.86 o 
   5  -5  13        0.02        3.60     16.32 o 
   6  -5  13       46.48       62.03     16.48 o 
   7  -5  13       32.23       23.42     17.32 o 
  -4  -4  13        1.91       19.15     10.60 o 
  -3  -4  13       15.05       18.60      7.78 o 
  -2  -4  13        0.07       19.72      7.99 o 
  -1  -4  13       11.88       13.50      9.08 o 
   0  -4  13        0.25        4.88     11.66 o 
   1  -4  13        1.03        4.07     10.72 o 
   2  -4  13       23.93       31.78      9.11 o 
   3  -4  13        0.01        0.00     31.13 o 
   5  -4  13       28.99       32.94     13.45 o 
   8  -4  13        8.05        7.64     17.48 o 
  -5  -3  13        3.66       10.25     12.86 o 
  -4  -3  13       34.12       53.42      7.84 o 
  -3  -3  13       33.63       32.17      7.38 o 
  -2  -3  13       13.47       25.27      8.90 o 
  -1  -3  13       27.31       31.34      8.93 o 
   0  -3  13        0.08        5.76      8.22 o 
   1  -3  13       74.44       71.57      9.25 o 
   2  -3  13        0.70        0.11      7.59 o 
   3  -3  13        1.87        0.00      7.41 o 
   4  -3  13        1.11        1.87     12.55 o 
   5  -3  13        1.05        0.12      0.45 o 
   7  -3  13       13.87       13.06     13.71 o 
   9  -3  13        7.33        7.00     15.88 o 
  -5  -2  13       67.84       65.87     10.54 o 
  -4  -2  13       29.70       36.77      7.61 o 
  -3  -2  13        2.56       15.91      7.23 o 
  -2  -2  13      302.06      332.83      9.03 o 
  -1  -2  13        0.24       15.38      8.92 o 
   0  -2  13       10.28       15.60      8.09 o 
   1  -2  13        0.78       10.77      8.25 o 
   2  -2  13       76.77      120.20      9.79 o 
   3  -2  13      224.02      242.10     11.01 o 
   4  -2  13       32.42        9.40     11.37 o 
   5  -2  13       54.86       42.42     12.78 o 
   6  -2  13       36.85       32.22     13.12 o 
   7  -2  13      103.55      102.17     14.65 o 
   8  -2  13       15.65        0.00      4.45 o 
   9  -2  13       38.85       23.45     14.38 o 
  -6  -1  13        0.73        8.53     14.69 o 
  -4  -1  13       15.88       13.00      7.27 o 
  -3  -1  13       36.50       48.70      7.11 o 
  -2  -1  13        7.77       25.76      6.79 o 
  -1  -1  13      169.00      179.65      7.72 o 
   0  -1  13       60.15       68.75      8.60 o 
   1  -1  13      163.25      177.25     10.02 o 
   2  -1  13      105.69      108.91      9.20 o 
   3  -1  13       92.06      100.30      9.22 o 
   4  -1  13      166.38      181.78     10.46 o 
   5  -1  13        0.75        6.92     11.62 o 
   6  -1  13        0.45        0.00      7.50 o 
   7  -1  13       30.89       32.82     13.43 o 
  10  -1  13        0.43        4.43     15.66 o 
  -5   0  13        0.83        2.32     13.09 o 
  -4   0  13       20.28        9.42      6.98 o 
  -3   0  13       37.98       33.18      6.76 o 
  -2   0  13      157.82      166.07      7.63 o 
  -1   0  13       51.61       56.06      6.37 o 
   0   0  13        3.28        0.00      5.11 o 
   1   0  13        6.43        3.43      7.49 o 
   2   0  13       14.12       12.13      7.85 o 
   3   0  13      183.05      184.98     18.30 o 
   4   0  13       20.94       24.73      8.23 o 
   5   0  13      215.43      241.61     15.27 o 
   6   0  13       10.91        0.84     12.86 o 
   7   0  13       87.29       85.21     14.28 o 
   8   0  13       69.88       62.10      7.09 o 
   9   0  13        5.54       11.13      9.50 o 
  10   0  13       53.20       54.78     11.46 o 
  11   0  13        7.75       13.68     15.10 o 
  -6   1  13        0.06        0.14      3.07 o 
  -5   1  13        3.39        0.76     13.20 o 
  -4   1  13        2.29        0.00      5.88 o 
  -3   1  13       17.13       10.06      6.43 o 
  -2   1  13        6.44        2.74      7.05 o 
  -1   1  13       41.29       57.13     10.47 o 
   0   1  13       60.98       49.93      6.11 o 
   2   1  13        6.70        5.33      7.47 o 
   3   1  13       38.50       20.43      7.70 o 
   4   1  13      186.09      187.77     11.32 o 
   5   1  13       82.73      107.29      9.34 o 
   6   1  13       55.79       59.83     12.12 o 
   7   1  13       50.86       53.59      6.59 o 
   8   1  13       22.60       23.01      6.89 o 
   9   1  13       75.30       67.62      7.68 o 
  10   1  13        4.80       21.13      8.14 o 
  11   1  13       34.57       36.09      8.68 o 
  -6   2  13        0.98        9.08     15.48 o 
  -5   2  13        2.11       14.42     13.93 o 
  -4   2  13       38.38       36.56     12.38 o 
  -3   2  13        1.51        7.21     11.52 o 
  -2   2  13        5.22        0.00      2.75 o 
  -1   2  13       42.26       62.32      5.31 o 
   0   2  13       17.29       23.86      7.66 o 
   1   2  13       29.47       22.51      6.11 o 
   2   2  13        4.90        8.96      7.89 o 
   3   2  13       24.76       26.04      7.70 o 
   4   2  13        4.58       10.88      7.69 o 
   5   2  13       96.67      100.65      6.66 o 
   6   2  13      890.00      915.65     16.13 o 
   7   2  13       16.66       28.31      6.39 o 
   8   2  13       55.27       63.09      7.04 o 
   9   2  13       13.47       13.09      7.21 o 
  10   2  13      228.54      232.83      9.33 o 
  11   2  13       75.85       65.38      8.35 o 
  -6   3  13       11.94       12.52     14.98 o 
  -5   3  13        0.20        9.98     13.35 o 
  -4   3  13       24.94       14.71     12.12 o 
  -3   3  13       13.32        6.79     11.64 o 
  -2   3  13       30.57       26.72     11.52 o 
  -1   3  13      111.88      117.20      7.46 o 
   0   3  13      466.58      491.76     17.60 o 
   1   3  13       71.75       85.00      6.64 o 
   2   3  13      105.38      147.58      9.18 o 
   3   3  13       26.14       32.13      5.69 o 
   4   3  13        0.00        0.98      2.00 o 
   5   3  13      148.83      187.41      7.62 o 
   6   3  13       52.99       46.05      9.19 o 
   7   3  13      472.94      469.18     11.72 o 
   8   3  13        0.35        6.53      7.49 o 
   9   3  13       27.98       45.00      7.35 o 
  10   3  13       18.42       25.31      7.53 o 
  11   3  13        2.61       16.82     10.24 o 
  -6   4  13        8.55       14.23     10.53 o 
  -5   4  13       25.24       35.58     13.47 o 
  -4   4  13        2.13        0.00      1.83 o 
  -3   4  13        0.04        0.67      1.12 o 
  -1   4  13      509.57      505.09     30.33 o 
   0   4  13        1.82       34.28      7.42 o 
   1   4  13        8.23        1.66      4.19 o 
   2   4  13      325.64      329.38     19.97 o 
   3   4  13        0.51        4.65      5.67 o 
   4   4  13        9.31        6.90      5.96 o 
   5   4  13       20.85       17.95      6.18 o 
   6   4  13      147.72      165.78      8.67 o 
   7   4  13       45.08       54.54      7.80 o 
   8   4  13       11.34       15.44      6.56 o 
   9   4  13      186.08      177.94      8.46 o 
  10   4  13        2.65        4.54      9.72 o 
  11   4  13       29.87       27.16      8.02 o 
  12   4  13        0.11        0.22      8.86 o 
  -6   5  13       29.81       47.31     11.00 o 
  -5   5  13        0.14        2.18     13.39 o 
  -4   5  13        0.00        8.77      8.85 o 
  -3   5  13        9.80        5.51     11.89 o 
  -1   5  13      136.44      127.32     12.69 o 
   0   5  13      373.06      364.49     23.75 o 
   1   5  13      144.65      133.69      7.29 o 
   2   5  13        0.03        5.87      9.79 o 
   3   5  13       20.40       13.49      6.06 o 
   4   5  13      227.90      241.51      7.72 o 
   5   5  13      192.46      211.18     10.80 o 
   6   5  13       16.13       11.31      6.24 o 
   7   5  13       61.07       66.60      6.83 o 
   8   5  13      201.48      249.10     13.89 o 
   9   5  13        2.94        7.71      6.74 o 
  10   5  13       45.99       59.29      7.73 o 
  11   5  13        1.14        6.52      9.92 o 
  12   5  13       11.83       21.13      8.80 o 
  -6   6  13        0.11        1.05      8.23 o 
  -5   6  13       18.43       24.37     10.13 o 
  -4   6  13       17.68       35.68      9.46 o 
  -3   6  13       21.99       17.78     12.86 o 
  -2   6  13       10.19       11.26      9.19 o 
  -1   6  13       29.76       28.97      8.02 o 
   0   6  13      395.33      386.46     10.86 o 
   1   6  13       25.97       32.27      7.74 o 
   2   6  13        1.42        0.00     14.74 o 
   3   6  13        0.44        2.19      6.04 o 
   4   6  13        7.44        7.41      7.49 o 
   5   6  13      310.60      323.35      8.58 o 
   6   6  13       37.56       40.56      6.33 o 
   7   6  13       94.98       72.58      6.95 o 
   8   6  13        5.74       10.02      6.42 o 
   9   6  13        9.97       11.86      6.73 o 
  10   6  13        2.20        0.00      5.02 o 
  11   6  13       10.12       13.00      9.80 o 
  12   6  13       12.62       20.01      8.99 o 
  -5   7  13        8.25       26.21     11.07 o 
  -4   7  13       10.53       16.35      9.72 o 
  -3   7  13       61.93       70.79      9.80 o 
  -2   7  13       75.48       79.57      9.31 o 
  -1   7  13        0.18        9.78     10.42 o 
   0   7  13       24.63       35.31      8.08 o 
   1   7  13      378.75      358.00     10.57 o 
   2   7  13        1.80        3.29      7.29 o 
   3   7  13        7.28       11.47      7.19 o 
   4   7  13       49.62       34.75      6.32 o 
   5   7  13       10.51        1.31      6.64 o 
   6   7  13       36.34       21.48      6.28 o 
   7   7  13        3.98        0.75      1.86 o 
   8   7  13        2.21        0.00      5.27 o 
   9   7  13        2.16        6.52      6.81 o 
  10   7  13       15.66       21.49      9.03 o 
  11   7  13       14.54        6.23      9.82 o 
  12   7  13       32.99       24.42     10.84 o 
  -5   8  13        7.73       12.57     11.56 o 
  -4   8  13       41.80       73.87     11.62 o 
  -3   8  13        1.53        4.24      9.41 o 
  -2   8  13        0.53       14.64      9.05 o 
  -1   8  13        5.59        9.54      8.66 o 
   0   8  13        5.77       13.45      7.73 o 
   1   8  13       50.55       51.85      8.06 o 
   2   8  13       22.00       23.63      7.55 o 
   3   8  13      130.25      113.33      8.42 o 
   4   8  13       14.43       11.23      9.18 o 
   5   8  13       10.06       16.60      7.28 o 
   6   8  13       24.42       19.58     10.26 o 
   7   8  13        8.18        9.35      6.26 o 
   8   8  13       52.61       41.57      6.45 o 
   9   8  13       39.45       44.61      9.21 o 
  10   8  13      117.68      114.15      9.78 o 
  11   8  13        1.57        1.69     13.26 o 
  -4   9  13       72.83       79.45      8.72 o 
  -3   9  13        0.10        6.60     10.24 o 
  -2   9  13       12.26        9.62      7.44 o 
  -1   9  13        1.98        3.93     12.43 o 
   0   9  13       28.40       28.48      6.89 o 
   1   9  13       10.65       14.36      6.67 o 
   2   9  13        2.35        9.81      7.69 o 
   3   9  13        2.57        4.86      7.56 o 
   4   9  13       10.48       16.17      7.45 o 
   5   9  13       94.30       93.24     11.63 o 
   6   9  13       28.24       18.68      7.69 o 
   7   9  13        6.24       10.73      8.03 o 
   8   9  13        8.99       17.62     12.90 o 
   9   9  13        9.38       15.21     14.16 o 
  10   9  13        3.60        0.00     15.61 o 
  11   9  13       15.52        6.89     16.15 o 
  -4  10  13       16.14       17.96      9.24 o 
  -3  10  13        0.91        1.98      4.41 o 
  -2  10  13        0.90        0.57      3.58 o 
  -1  10  13       71.31       97.52     10.16 o 
   0  10  13       19.39       21.79      9.18 o 
   1  10  13        0.12        7.00      7.01 o 
   2  10  13        6.66        7.72      6.76 o 
   3  10  13        5.73       18.26      6.59 o 
   4  10  13      168.41      183.68      9.13 o 
   5  10  13        7.58       13.05      7.31 o 
   6  10  13       17.11        1.48     12.03 o 
   7  10  13       58.49       38.23     12.50 o 
   8  10  13       32.33       50.66     14.04 o 
   9  10  13        1.66        6.26     14.35 o 
  10  10  13       13.46       10.17     15.48 o 
  -3  11  13        2.64        0.33      4.20 o 
  -2  11  13       19.92       23.54     11.12 o 
  -1  11  13        0.01        7.71     10.21 o 
   0  11  13       10.35       12.76      9.58 o 
   1  11  13       27.47       33.88      7.66 o 
   3  11  13       15.83       32.17      7.25 o 
   4  11  13        1.29        9.38      6.93 o 
   5  11  13       35.02       36.86      9.20 o 
   6  11  13        3.79       14.33     12.52 o 
   7  11  13       10.97       12.67     13.36 o 
   8  11  13        2.54       20.81     14.63 o 
   9  11  13        6.27       15.28     15.77 o 
  10  11  13        2.49        9.30     16.38 o 
  -2  12  13        1.12        0.43     10.57 o 
  -1  12  13       32.92       37.13     11.26 o 
   0  12  13       32.93       38.67     10.65 o 
   1  12  13        0.38        5.15     14.82 o 
   2  12  13       27.42       27.14      7.86 o 
   3  12  13        2.40        7.10      7.42 o 
   4  12  13        4.77        8.21      9.17 o 
   5  12  13        6.95        5.82      9.82 o 
   6  12  13        5.36       24.35      9.64 o 
   7  12  13        1.39       14.39     12.99 o 
   8  12  13        7.24       11.73     10.06 o 
   9  12  13       26.49       25.01      8.94 o 
   0  13  13       20.22       21.60     11.52 o 
   1  13  13       31.80       32.91     11.27 o 
   2  13  13        0.40        3.93     16.28 o 
   3  13  13        8.11        0.00      9.48 o 
   4  13  13       40.58       48.39     10.14 o 
   5  13  13        0.81        3.18     14.77 o 
   6  13  13        2.05       12.83     10.23 o 
   7  13  13        1.24       10.31     10.21 o 
   8  13  13        9.80       18.54     10.79 o 
   3  14  13       15.48       21.24     11.11 o 
   4  14  13        2.60        0.61      7.92 o 
   5  14  13       21.17       32.00     10.79 o 
  -1  -5  14        7.93       10.15      9.14 o 
   0  -5  14        0.00        2.03     10.35 o 
   1  -5  14        0.07        7.28     10.46 o 
   2  -5  14        0.01       11.60     15.04 o 
   3  -5  14        1.65        5.68     10.71 o 
   4  -5  14        6.70        0.00      3.51 o 
  -2  -4  14        2.25       13.79      8.20 o 
  -1  -4  14        0.37       12.29      7.87 o 
   0  -4  14       37.48       30.60      9.67 o 
   1  -4  14        6.09        6.75      9.73 o 
   2  -4  14       12.32        8.07      9.92 o 
   3  -4  14        2.28        8.76      9.95 o 
   5  -4  14        3.23       15.19     15.01 o 
   6  -4  14       42.85       43.56     15.63 o 
  -3  -3  14        2.05        3.28     12.99 o 
  -2  -3  14        0.25        3.31      7.68 o 
  -1  -3  14       20.98       34.85      9.85 o 
   0  -3  14        2.32        0.00      7.32 o 
   1  -3  14        0.07        0.55      4.30 o 
   2  -3  14        4.42        5.12     12.70 o 
   3  -3  14       51.50       65.51     10.08 o 
   4  -3  14        0.01       18.20     13.98 o 
   5  -3  14        0.17        2.79     13.55 o 
   6  -3  14      107.85       90.60     15.38 o 
   7  -3  14        1.53        0.84     20.94 o 
  -4  -2  14       66.15       65.28     11.01 o 
  -3  -2  14        2.82        1.44      9.11 o 
  -2  -2  14        8.78       16.05      7.39 o 
  -1  -2  14       28.65       54.00     11.32 o 
   0  -2  14       41.74       53.12      9.33 o 
   1  -2  14      114.53      114.70     10.27 o 
   2  -2  14        8.58       11.44      8.87 o 
   3  -2  14       19.66       29.90      9.36 o 
   4  -2  14        3.95       16.48     12.32 o 
   5  -2  14       21.71       34.94     13.15 o 
   6  -2  14        0.70        1.68     13.20 o 
   7  -2  14      103.56      102.18     15.10 o 
   8  -2  14        0.61        0.55     15.44 o 
  -4  -1  14       31.24       29.31      8.12 o 
  -3  -1  14        0.69        0.57      3.80 o 
  -2  -1  14      106.43      108.03      7.97 o 
  -1  -1  14       51.84       74.45      8.58 o 
   0  -1  14       18.33       19.79      8.62 o 
   1  -1  14       34.62       46.05      9.15 o 
   2  -1  14      151.16      182.89     11.97 o 
   3  -1  14       24.50       24.83      8.86 o 
   4  -1  14        9.51       10.00      8.87 o 
   5  -1  14        8.11       16.21      9.75 o 
   6  -1  14       54.17       51.84     13.21 o 
   7  -1  14       27.57       30.21     13.25 o 
   8  -1  14        1.90        0.00     17.40 o 
   9  -1  14       16.45       24.31     15.38 o 
  -5   0  14        4.13        3.32     14.40 o 
  -4   0  14       40.41       40.18      7.78 o 
  -3   0  14        2.47        5.04      8.79 o 
  -2   0  14        0.17        5.96     12.30 o 
  -1   0  14       48.30       54.05      6.90 o 
   0   0  14       15.85       18.52      8.74 o 
   1   0  14      203.49      221.51     10.66 o 
   2   0  14       48.20       66.25      9.15 o 
   3   0  14       14.64       11.35      8.42 o 
   4   0  14       41.72       53.07      8.99 o 
   5   0  14       80.78       88.75     10.06 o 
   6   0  14        0.01        0.00      9.47 o 
   7   0  14       10.00        0.71     19.36 o 
   8   0  14       17.17       12.84     13.79 o 
   9   0  14       75.19       77.53     15.73 o 
  10   0  14        4.69       16.46     16.03 o 
  -5   1  14       21.01        6.85     14.31 o 
  -4   1  14       27.61       13.17     13.07 o 
  -3   1  14       49.71       40.98      8.64 o 
  -2   1  14       14.99        5.70      8.37 o 
  -1   1  14        2.70       19.88      6.68 o 
   0   1  14       47.73       43.28      8.64 o 
   1   1  14       11.95        1.40      4.17 o 
   2   1  14       45.95       44.21      8.67 o 
   3   1  14       90.01       89.10      9.49 o 
   4   1  14        0.70       11.48      8.47 o 
   5   1  14       31.96       46.58      8.93 o 
   6   1  14        0.54        5.49      8.62 o 
   7   1  14        0.44        3.08     12.15 o 
   8   1  14       41.36       47.53     13.27 o 
   9   1  14       23.49       33.85     14.42 o 
  10   1  14       43.98       51.29      8.47 o 
  -5   2  14        1.95        0.00      4.77 o 
  -4   2  14        2.55       15.00     12.88 o 
  -3   2  14       10.27        3.33     12.46 o 
  -2   2  14      116.28       93.07      9.11 o 
  -1   2  14       63.34       73.69      9.43 o 
   0   2  14        0.02        6.74      7.19 o 
   1   2  14      113.63      102.57      7.82 o 
   2   2  14       71.51       78.73      8.86 o 
   3   2  14       16.83        9.48      7.85 o 
   4   2  14      233.36      228.69     32.93 o 
   5   2  14       51.58       74.74      8.99 o 
   6   2  14       42.26       42.04     12.96 o 
   7   2  14       43.80       45.90      9.46 o 
   8   2  14       49.61       68.79      7.37 o 
   9   2  14       49.22       63.18      7.79 o 
  10   2  14        0.07       12.92      8.25 o 
  -5   3  14        5.52        9.98     15.22 o 
  -3   3  14        0.07        0.00     22.38 o 
  -2   3  14        0.11        0.41     48.87 o 
  -1   3  14       96.60      109.35      7.24 o 
   0   3  14       87.69      108.06      7.08 o 
   1   3  14       41.48       27.59      6.61 o 
   2   3  14        0.25        0.00      2.41 o 
   3   3  14       16.38       24.67     13.23 o 
   4   3  14        0.11        6.60      7.98 o 
   5   3  14      312.79      348.84     11.69 o 
   6   3  14      102.61      113.04      7.40 o 
   7   3  14        3.70       13.91      6.84 o 
   8   3  14       76.49       96.64      8.63 o 
   9   3  14        1.91       19.02      9.19 o 
  10   3  14      112.75      124.71      8.56 o 
  11   3  14       20.82       18.24      8.82 o 
  -5   4  14        1.02        6.23     11.01 o 
  -4   4  14       18.08        8.92     14.94 o 
  -3   4  14       20.21        0.25      4.25 o 
  -2   4  14       13.56       16.49     12.42 o 
  -1   4  14       51.56       54.00      8.07 o 
   0   4  14      282.29      291.78      8.47 o 
   1   4  14        0.64        1.32      7.11 o 
   2   4  14       17.87       10.00      7.43 o 
   3   4  14        0.01        2.91     10.40 o 
   4   4  14        5.98        6.26      7.29 o 
   5   4  14      105.85      108.10      7.17 o 
   6   4  14       35.91       40.76      6.87 o 
   7   4  14      110.68      109.16      7.54 o 
   8   4  14        0.53       12.64     11.64 o 
   9   4  14        2.41       15.40      9.20 o 
  10   4  14       16.28       11.59      7.92 o 
  11   4  14        5.69        6.91      9.55 o 
  -5   5  14       30.88       54.86     10.75 o 
  -3   5  14        4.60        0.00      3.00 o 
  -2   5  14        0.29        0.00      3.65 o 
  -1   5  14       68.82       65.80     10.13 o 
   0   5  14       43.07       54.94      9.11 o 
   1   5  14       11.72       13.99      6.16 o 
   2   5  14       13.63        8.92      7.66 o 
   3   5  14       71.00       49.97      6.83 o 
   4   5  14       14.50        5.50      7.37 o 
   5   5  14        1.92        4.22     11.20 o 
   6   5  14      295.42      332.38      9.24 o 
   7   5  14       53.28       56.79      7.16 o 
   8   5  14       16.52       18.16      7.00 o 
   9   5  14        0.31        6.41      8.95 o 
  10   5  14       56.86       55.86      7.89 o 
  11   5  14       27.43       29.55      9.83 o 
  -5   6  14        0.01       17.34     11.12 o 
  -4   6  14        3.12        0.91      9.39 o 
  -3   6  14        1.17       12.48     12.26 o 
  -2   6  14       39.60       38.12     12.51 o 
  -1   6  14        1.56        0.00      9.26 o 
   0   6  14       23.05       23.06      8.00 o 
   1   6  14        0.26        9.99      7.64 o 
   2   6  14       34.17       15.87      7.56 o 
   3   6  14       16.42       13.49      6.26 o 
   4   6  14        6.06        3.96      5.31 o 
   5   6  14       80.25       55.09      6.94 o 
   6   6  14      113.98      121.97      7.59 o 
   7   6  14       25.36       24.18      6.84 o 
   8   6  14        8.28        4.83      7.00 o 
   9   6  14        7.21       11.81      8.57 o 
  10   6  14        6.35       14.38      8.05 o 
  11   6  14       25.06       36.46     10.84 o 
  -4   7  14       22.84       34.11     11.17 o 
  -3   7  14        0.55        4.89     13.50 o 
  -2   7  14       13.01       15.41      9.35 o 
  -1   7  14       83.68       93.39     13.45 o 
   0   7  14       61.41       50.29      8.50 o 
   1   7  14       46.03       63.67      8.35 o 
   2   7  14        0.15        2.61     10.37 o 
   3   7  14        7.56        1.94      5.88 o 
   4   7  14        6.03        0.45      6.09 o 
   5   7  14        4.21        4.09     10.46 o 
   6   7  14       30.69       24.41      6.84 o 
   7   7  14       12.35       16.55      6.80 o 
   8   7  14        0.07        0.00      4.71 o 
   9   7  14       32.92       28.27      7.57 o 
  10   7  14        5.09        3.11      9.86 o 
  11   7  14        7.86       14.56     10.95 o 
  -4   8  14        0.13        3.69     16.90 o 
  -3   8  14        6.83       12.00     10.45 o 
  -2   8  14        0.73       10.25      9.97 o 
  -1   8  14        2.44        6.40      9.43 o 
   0   8  14       39.04       50.49      7.16 o 
   1   8  14      105.06       99.90      8.94 o 
   2   8  14        5.32       15.54      7.80 o 
   3   8  14        0.40        1.85     10.10 o 
   4   8  14       33.32       24.08      7.84 o 
   5   8  14       24.28       12.60      7.84 o 
   6   8  14        0.61       12.98     12.18 o 
   7   8  14       45.29       38.31      6.91 o 
   8   8  14       38.61       40.13      7.27 o 
   9   8  14       17.49       13.15      9.47 o 
  10   8  14       14.18        4.77     10.63 o 
  -3   9  14        0.00        5.84      8.87 o 
  -2   9  14        2.44        6.04     13.37 o 
  -1   9  14       28.85       18.45     11.18 o 
   0   9  14        6.02       11.08      7.49 o 
   1   9  14       11.21       22.46      8.86 o 
   2   9  14       12.91       21.98      8.00 o 
   3   9  14        3.88       15.08      8.06 o 
   4   9  14        0.47       20.28     13.44 o 
   5   9  14        0.57        9.91      8.20 o 
   6   9  14        0.02        2.74      8.28 o 
   7   9  14       39.67       59.61      8.76 o 
   8   9  14        8.47       17.15     14.15 o 
   9   9  14       19.85       17.43     15.17 o 
  10   9  14       15.50       19.20     16.28 o 
  -2  10  14       16.46        7.13     11.08 o 
  -1  10  14        0.19        1.77     10.36 o 
   0  10  14       39.31       28.93      9.74 o 
   1  10  14        0.70        9.49      9.55 o 
   2  10  14       88.95      113.96      8.08 o 
   3  10  14       41.15       54.13      8.71 o 
   4  10  14       27.36       35.52      8.24 o 
   5  10  14       13.91        6.61      8.18 o 
   6  10  14        9.70        9.07      8.40 o 
   7  10  14        8.37        0.79     12.63 o 
   8  10  14       34.72       38.04     14.85 o 
   9  10  14        0.29        0.00     17.85 o 
  -1  11  14       58.43      101.20     26.16 o 
   0  11  14        2.68       10.70     14.87 o 
   1  11  14        0.44        6.45      8.19 o 
   2  11  14        0.82       11.55      9.91 o 
   3  11  14      127.62      142.89      8.35 o 
   4  11  14       71.21       77.35      8.01 o 
   5  11  14        4.83        4.42      9.51 o 
   6  11  14       17.27       20.10     13.09 o 
   7  11  14       52.24       43.80     13.72 o 
   8  11  14       35.05       41.86     10.64 o 
   9  11  14        0.13        3.79     16.81 o 
   0  12  14       25.90       26.59     11.62 o 
   1  12  14        5.98       12.36     11.19 o 
   2  12  14        7.01        3.32      7.97 o 
   3  12  14        8.66       13.50      8.20 o 
   4  12  14       18.33       29.22      9.96 o 
   5  12  14        9.27       10.30      9.95 o 
   6  12  14        6.57       12.34     11.91 o 
   7  12  14        4.21        8.68     10.30 o 
   8  12  14       10.49       19.14     10.67 o 
   2  13  14       21.59       22.69      9.13 o 
   3  13  14        0.89        5.15     10.66 o 
   4  13  14       13.41       36.17     10.71 o 
   5  13  14       11.80       20.29     10.57 o 
   6  13  14        1.63        1.59     10.76 o 
  -1  -3  15        7.82       19.58      8.49 o 
   0  -3  15        0.53        0.86      8.70 o 
   1  -3  15       22.46       21.83     10.41 o 
   2  -3  15       14.27       11.37     10.33 o 
   3  -3  15        6.40        8.70     10.43 o 
   4  -3  15       87.52       78.84     14.19 o 
   5  -3  15        1.63       17.96     11.06 o 
  -2  -2  15        0.21       11.33      9.94 o 
  -1  -2  15       27.95       20.14      8.03 o 
   0  -2  15        0.03        4.00      9.42 o 
   1  -2  15        4.06        6.85      9.52 o 
   2  -2  15        3.16        7.90      9.72 o 
   3  -2  15       15.06       19.64     10.02 o 
   4  -2  15        0.03        9.59     10.16 o 
   5  -2  15       11.61        1.82      9.81 o 
   6  -2  15       39.75       39.34     15.40 o 
  -3  -1  15       59.78       61.86      8.70 o 
  -2  -1  15        0.06       16.05      9.58 o 
  -1  -1  15        0.73       23.91      7.69 o 
   0  -1  15       95.45       94.56     10.12 o 
   1  -1  15       56.26       57.62      9.46 o 
   2  -1  15        6.80       21.86      9.44 o 
   3  -1  15        9.69       19.66      9.66 o 
   4  -1  15       43.34       31.51      9.71 o 
   5  -1  15       34.35       40.20     11.18 o 
   6  -1  15        1.05        0.00      8.68 o 
   7  -1  15       38.88       29.67     14.80 o 
  -3   0  15        0.44        7.28      9.93 o 
  -2   0  15        6.72        9.70      9.56 o 
  -1   0  15       69.08       85.17      7.90 o 
   0   0  15       15.21       36.63     13.87 o 
   1   0  15       14.25       22.22      9.12 o 
   2   0  15       60.28       56.57      9.63 o 
   3   0  15       20.61       18.94      9.17 o 
   4   0  15       50.07       56.85     15.15 o 
   5   0  15       50.67       63.88     25.46 o 
   6   0  15       88.39       94.82     11.23 o 
   7   0  15        0.07        6.59     13.90 o 
   8   0  15        7.16       12.50     14.63 o 
  -3   1  15        1.01        0.51     12.68 o 
  -2   1  15       39.19       22.57      9.21 o 
  -1   1  15       51.62       65.06     12.64 o 
   0   1  15       12.21       22.21     10.01 o 
   1   1  15      138.99      148.07     10.66 o 
   2   1  15       68.60       70.40      9.70 o 
   3   1  15        0.15        2.19     11.49 o 
   4   1  15       12.74       17.07     12.90 o 
   5   1  15       89.48       92.38     11.12 o 
   6   1  15        0.60        5.63      9.33 o 
   7   1  15       83.26       86.35     10.33 o 
   8   1  15       14.90       14.91     14.04 o 
   9   1  15        8.94        4.11     15.58 o 
  -4   2  15        4.35        5.47     15.00 o 
  -3   2  15        0.46        3.21     14.05 o 
  -2   2  15        0.19        7.04     13.16 o 
  -1   2  15       17.37       12.45     10.76 o 
   0   2  15      142.14      134.12     12.19 o 
   1   2  15       35.39       34.33      7.32 o 
   2   2  15       58.19       56.82      7.07 o 
   3   2  15        7.98        0.14      8.29 o 
   4   2  15        2.64       13.70     12.22 o 
   5   2  15       20.82       15.76      8.86 o 
   6   2  15       22.16       31.16      9.68 o 
   7   2  15       14.42       28.98      9.32 o 
   8   2  15        6.87       14.29      9.81 o 
   9   2  15       30.44       37.05     15.03 o 
  -3   3  15       16.15       10.72     13.45 o 
  -2   3  15       54.20       37.05     13.10 o 
  -1   3  15        3.86        1.59     12.04 o 
   0   3  15        0.01        7.15      7.60 o 
   1   3  15       11.42       13.59      6.66 o 
   2   3  15       45.44       42.01      6.86 o 
   3   3  15      121.77      130.86     15.76 o 
   4   3  15       11.08        9.17      8.79 o 
   5   3  15        0.90        9.32      8.81 o 
   6   3  15        6.02       15.62      8.82 o 
   7   3  15        1.41       13.11      9.40 o 
   8   3  15      114.30      125.92     10.82 o 
   9   3  15       13.88       19.14      9.97 o 
  -4   4  15        9.83        2.63     16.62 o 
  -3   4  15       11.54        6.52     13.68 o 
  -2   4  15        8.11        2.10     12.59 o 
  -1   4  15       11.02        8.15      8.11 o 
   0   4  15        0.00        0.00      7.79 o 
   1   4  15       54.58       50.37      7.15 o 
   2   4  15       28.42       35.48      6.86 o 
   3   4  15       50.18       37.22      6.89 o 
   4   4  15        6.13        0.00      6.36 o 
   5   4  15       17.53       14.79      8.70 o 
   6   4  15        4.98        9.50      8.96 o 
   7   4  15       10.41       23.81      9.20 o 
   8   4  15        0.03        5.94      9.48 o 
   9   4  15       50.05       50.72      8.33 o 
  10   4  15       45.87       56.00      8.64 o 
  -3   5  15       19.10       25.30     10.64 o 
  -1   5  15       15.16        5.83      8.01 o 
   0   5  15       19.38        6.93      8.25 o 
   1   5  15       42.08       35.15     10.63 o 
   2   5  15       17.70       22.16      6.65 o 
   3   5  15       12.68       14.98      6.66 o 
   4   5  15       39.45       10.87      8.60 o 
   5   5  15       45.52       49.16      8.95 o 
   6   5  15       65.62       65.04      7.65 o 
   7   5  15        2.01        8.12      7.32 o 
   8   5  15       64.33       54.91      7.85 o 
   9   5  15       27.66       23.43      8.33 o 
  10   5  15       47.47       40.86      8.43 o 
  -3   6  15       15.08        8.74     11.21 o 
  -2   6  15        9.14       20.85     13.23 o 
   0   6  15       17.71       21.43      8.50 o 
   1   6  15        0.26        6.24      8.00 o 
   2   6  15       20.27       22.84      8.08 o 
   3   6  15       54.03       42.70      6.82 o 
   4   6  15       29.37       28.84      5.91 o 
   5   6  15        0.79        4.42      9.35 o 
   6   6  15       64.23       67.27      7.59 o 
   7   6  15        6.73        6.99      7.33 o 
   8   6  15        6.66        3.75      7.24 o 
   9   6  15       20.70        0.83      7.25 o 
  10   6  15       50.26       44.14      8.50 o 
  -3   7  15        7.63       17.00     11.07 o 
  -2   7  15       30.74       29.47     10.64 o 
  -1   7  15        0.07       16.05     13.11 o 
   0   7  15        2.44       10.48     11.84 o 
   1   7  15        0.02        3.36     11.18 o 
   2   7  15        4.48        6.75      8.17 o 
   3   7  15        0.09        0.00      9.41 o 
   4   7  15        7.74        8.00      6.83 o 
   5   7  15        0.85        5.55      6.77 o 
   6   7  15        0.03        0.00      6.50 o 
   7   7  15       53.88       42.32      7.46 o 
   8   7  15       13.49       11.09      7.73 o 
   9   7  15       19.73       17.16      8.49 o 
  10   7  15        6.69        1.39      5.09 o 
  -2   8  15       11.36       21.35     10.92 o 
  -1   8  15       57.02       70.75     10.27 o 
   0   8  15        3.02        1.07      5.68 o 
   1   8  15        0.02        0.40      7.72 o 
   2   8  15       10.07       19.15     11.94 o 
   3   8  15        8.77       12.37      8.37 o 
   4   8  15        2.68        0.64     11.81 o 
   5   8  15        1.42        3.24     11.99 o 
   6   8  15       11.76       11.55     10.42 o 
   7   8  15        6.71        2.20      7.84 o 
   8   8  15       13.85       12.32      7.99 o 
   9   8  15        5.36        1.84      9.58 o 
  -2   9  15       12.60       28.86     11.58 o 
  -1   9  15       10.21       11.42     11.01 o 
   0   9  15        8.69        5.86      8.04 o 
   1   9  15        0.28        7.38      9.23 o 
   2   9  15       14.51       17.28      9.58 o 
   3   9  15        1.27        1.61     12.34 o 
   4   9  15        0.43        9.63      9.11 o 
   5   9  15        4.14        8.58      9.00 o 
   6   9  15       34.17       27.62      9.16 o 
   7   9  15        0.20        8.38      9.54 o 
   8   9  15       11.28       11.52     15.10 o 
   9   9  15       13.66       19.08     16.18 o 
  -1  10  15        0.05        0.00      1.40 o 
   0  10  15       20.83       29.41     11.09 o 
   1  10  15        1.83        6.96      8.15 o 
   2  10  15        6.33       20.41      8.05 o 
   3  10  15       42.71       54.79      9.25 o 
   4  10  15        0.49       10.03      9.02 o 
   5  10  15        5.03        4.78      9.30 o 
   6  10  15        0.43        8.42      9.05 o 
   7  10  15        6.67       14.23     10.03 o 
   8  10  15        0.60       13.75     12.25 o 
   1  11  15       53.36       55.25      9.69 o 
   2  11  15       27.41       53.40      8.73 o 
   3  11  15       42.97       61.17      8.65 o 
   4  11  15       55.55       67.24      8.47 o 
   5  11  15        1.86       10.23     13.51 o 
   6  11  15       12.08       23.72     13.47 o 
   7  11  15        0.46        0.44     13.56 o 
   3  12  15       36.30       45.28      9.01 o 
   4  12  15        7.72       19.57     10.90 o 
   5  12  15        1.54       16.66     13.76 o 
   0  -1  16        7.81       21.06      8.27 o 
   1  -1  16        7.36        9.31     13.78 o 
   2  -1  16        9.11       11.12     10.55 o 
   3  -1  16       17.07       14.46     10.65 o 
   4  -1  16        0.18        2.82     12.63 o 
   5  -1  16       14.86       17.37     11.15 o 
  -1   0  16       10.28       23.93     12.49 o 
   0   0  16       34.65       47.18     10.08 o 
   1   0  16        4.57        0.42     10.01 o 
   2   0  16        4.89        7.61     11.73 o 
   3   0  16       89.18       88.45     10.92 o 
   4   0  16      105.91      124.59     11.38 o 
   5   0  16       31.64       48.39     10.92 o 
   6   0  16        0.01        2.05     10.74 o 
  -1   1  16        6.30       16.45     10.19 o 
   0   1  16       22.32       29.57     13.54 o 
   1   1  16        2.40        3.30      7.66 o 
   2   1  16        8.05        4.00      9.55 o 
   3   1  16       83.16      103.11     10.85 o 
   4   1  16       36.43       49.04     10.20 o 
   5   1  16       28.79       10.77     10.21 o 
   6   1  16       37.07       52.18     10.53 o 
   7   1  16        9.30       17.36     10.58 o 
  -2   2  16       71.76       66.24     10.50 o 
  -1   2  16        5.12        0.00      5.66 o 
   0   2  16        3.55       15.16      9.56 o 
   1   2  16        1.66       17.21     15.36 o 
   2   2  16        5.93        5.85      8.60 o 
   3   2  16        1.51        0.00      9.21 o 
   4   2  16       52.79       47.49      9.84 o 
   5   2  16        2.96        1.84      5.68 o 
   6   2  16        5.11       16.78     10.08 o 
   7   2  16       47.17       51.76     10.48 o 
  -2   3  16        0.03        9.86     14.33 o 
  -1   3  16        4.35       12.30      9.38 o 
   0   3  16        0.17        0.00      5.87 o 
   1   3  16       71.51       84.16      7.64 o 
   2   3  16        5.92       11.02      7.14 o 
   3   3  16        6.07        3.41      8.73 o 
   4   3  16       12.33       16.35      9.78 o 
   5   3  16        6.59        3.65      9.48 o 
   6   3  16       28.57       38.45      9.97 o 
   7   3  16        8.92       11.27     10.12 o 
   8   3  16        7.97       25.01     10.38 o 
  -2   4  16        5.44       18.60     15.02 o 
  -1   4  16        2.69        0.00    518.98 o 
   0   4  16        0.01        0.00      7.61 o 
   1   4  16        8.45       13.73      7.22 o 
   2   4  16        2.56        0.96      5.39 o 
   3   4  16       15.63       12.29      7.27 o 
   4   4  16       16.88        3.49      8.92 o 
   5   4  16       16.37        3.48      8.93 o 
   6   4  16       31.80       37.60      9.95 o 
   7   4  16       98.17      102.67     11.06 o 
   8   4  16       75.18       74.30     10.84 o 
  -2   5  16       17.17       23.07     14.39 o 
  -1   5  16        8.06        0.19      2.48 o 
   0   5  16        2.37        8.50      8.59 o 
   1   5  16        1.65        1.99      7.11 o 
   2   5  16       42.70       34.61      7.09 o 
   3   5  16       43.52       49.21      7.29 o 
   4   5  16        7.19        0.00      4.56 o 
   5   5  16        1.61        2.39     12.79 o 
   6   5  16        0.93        8.81     13.52 o 
   7   5  16       19.77       20.66      9.83 o 
   8   5  16        4.23        5.85     10.34 o 
  -1   6  16        2.98        2.19     14.27 o 
   0   6  16        0.69        0.40     13.59 o 
   1   6  16       25.73       25.75      8.81 o 
   2   6  16        7.50       14.40      8.67 o 
   3   6  16        7.78        6.05      9.26 o 
   4   6  16       48.31       47.60      7.58 o 
   5   6  16        0.14        5.24     12.99 o 
   6   6  16        2.23        2.00     13.31 o 
   7   6  16        2.76        1.75      3.25 o 
   8   6  16       97.48       84.16      8.80 o 
  -1   7  16        5.28        6.57     14.41 o 
   0   7  16        1.07        2.60      9.33 o 
   1   7  16        0.08        1.61      6.18 o 
   2   7  16        5.27        7.23      8.94 o 
   3   7  16       25.05       27.50      8.70 o 
   4   7  16        4.71        5.46      8.84 o 
   5   7  16       13.60       14.47      6.71 o 
   6   7  16       23.77       29.18      7.93 o 
   7   7  16       30.06       19.13      8.40 o 
   8   7  16       55.63       49.47      8.82 o 
   0   8  16       22.69       12.75      9.77 o 
   1   8  16       11.83       30.17     10.49 o 
   2   8  16        3.66        7.31     12.32 o 
   3   8  16        0.07        4.88     12.23 o 
   4   8  16       14.07       10.84      8.98 o 
   5   8  16        2.07        0.07      0.39 o 
   6   8  16       11.22       16.87      9.90 o 
   7   8  16        8.92        4.31      7.46 o 
   8   8  16        7.65       12.61      8.73 o 
   1   9  16        4.95       12.39      8.28 o 
   2   9  16        0.30        6.29      9.47 o 
   3   9  16       24.93       27.30      9.49 o 
   4   9  16       11.13       11.79      9.46 o 
   5   9  16       10.58        6.36      9.69 o 
   6   9  16        9.32        8.74      8.01 o 
   7   9  16        4.60       13.58     10.42 o 
   2  10  16        5.00       18.86      8.73 o 
   3  10  16       16.11       18.11      9.89 o 
   4  10  16        7.64        8.04      9.59 o 
   5  10  16       32.45       49.18     10.73 o 
   6  10  16        2.19        4.01      9.81 o 
   2   2  17       23.83       17.52     10.53 o 
   3   2  17       45.82       35.80     10.57 o 
   4   2  17       26.61       24.17     10.59 o 
   1   3  17       11.48       23.78     14.54 o 
   2   3  17        9.30        9.56     10.52 o 
   3   3  17        0.57       10.37      9.50 o 
   4   3  17       38.97       28.22     10.51 o 
   5   3  17        3.44        5.01     10.49 o 
   1   4  17        4.40        7.49     10.35 o 
   2   4  17        7.17        4.66      9.13 o 
   3   4  17       19.10       13.88      7.91 o 
   4   4  17        3.70        5.25     10.64 o 
   5   4  17       19.27        3.24     10.54 o 
   6   4  17       43.08       40.77     10.93 o 
   1   5  17       11.54       14.80      9.38 o 
   2   5  17        0.45        3.02      9.16 o 
   3   5  17        0.01        0.39     11.00 o 
   4   5  17        5.91       10.72     10.30 o 
   5   5  17        8.37        3.79     14.39 o 
   6   5  17       10.65       15.85     15.17 o 
   2   6  17       26.75       27.80      9.42 o 
   3   6  17        7.84        7.09      7.85 o 
   4   6  17        0.44        7.34      7.97 o 
   5   6  17        4.38        6.14      9.91 o 
   6   6  17        5.85        0.00     18.01 o 
   2   7  17        2.12        2.47      9.72 o 
   3   7  17        2.51        8.54      9.63 o 
   4   7  17       46.78       47.32      9.95 o 
   5   7  17        9.56        4.48     12.27 o 
                                                 
